# Supplementary material for: KLB dysregulation mediates disrupted muscle development in intrauterine growth restriction
Source: J Physiol. 2022 Feb 17;600(7):1771–90. doi: 10.1113/JP281647 (PMC9303651; doi:10.1113/JP281647)
Supplement: Supplementary file 2 — Table S1. Primer sequences used for qPCRs. Table S2. Antibodies used. Table S3. List of genes mapped to the porcine genome together with the mean of normalised counts across all samples (basemean). Table S4. List of genes up‐regulated (P < 0.05) in muscle from IUGR relative to NW littermates. Genes with FDR < 0.1 are shown first. Genes that were validated by qPCR are indicated by a hash symbol (#). Table S5. List of genes down‐regulated (P < 0.05) in muscle from NW relative to IUGR littermates. Genes with FDR < 0.1 are shown first. Genes that were validated by qPCR are indicated by a hash symbol (#). Table S6. List of biological pathways (obtained with Ingenuity Pathway Analyses and grouped by functional category) that were over‐represented (P < 0.01) among genes differentially expressed (obtained by RNA sequencing) in fetal muscle between IUGR and NW littermates (for details, see Methods) [file TJP-600-1771-s003.xlsx]

## Sheet: Supplementary Table 1
Suppl. Table 1: Primer sequences used for qPCRs
Gene Name	Gene symbol	Species	Sequence (5'-3') sense / antisense
Uncoupling Protein 3	UCP3	Sus scrofa	GCAACAGGAAGTACAGCGGG / GCACAGTTCACGATGGCATT
Beta Klotho	KLB	Sus scrofa	TCATCCTGTCAGCGTTTATTC / CCTCCACCTGAAATGCTCC
Pappalysin 2	PAPPA2	Sus scrofa	GGGACAAGGAAGCCATCAGC / CAGGGGTCATCGCAGGATTC
Patatin Like Phospholipase Domain Containing 3	PNPLA3	Sus scrofa	CTGAGGGAAGCAGCTAGAAACC / CTCATCACCCGACAGCAAATC
HNF1 Homeobox A	HNF1A	Sus scrofa	CTGGCATCTTGCCTCTACTGGAAA / CACGACTCAACCTGGCACCAA
Apolipoprotein B	APOB	Sus scrofa	GCGCCAGTAACACATTGCAT / TGGCGTTCGAGTAAGCAACT
Insulin Like Growth Factor Binding Protein 1	IGFBP1	Sus scrofa	CGAACTGCAACAAGAACGGA / TTCCCGCTCCAAGGGTAGA
Hepatocyte Nuclear Factor 4 Alpha	HNF4A	Sus scrofa	ACCAAGCGCTCTATGGTGTTTAAGG / CACAGACACCCGGTTCATTTCTG
Aldolase, Fructose-Bisphosphate B	ALDOB	Sus scrofa	AAGGAAAAGGGGATCGTGCT / CATCAAGCCCTTGAATGGTAGTT
Ret Proto-Oncogene	RET	Sus scrofa	GAGCAGAGACTACTTGGACCTG / CTCTCTTCAGGCCAGTTCGG
Myosin Binding Protein C2	MYBPC2	Sus scrofa	CTTCGTCAGAGAACCCCCAG / TCCCATCCTTCTTGAAGCGG
Actinin Alpha 3	ACTN3	Sus scrofa	CAAGCTGGTCTCGGACATCG / TAGTCCCTCTGGCTCAGCAT
Fibroblast Growth Factor Receptor 2	FGFR2	Sus scrofa	GCAAACTGCACCAACGAACT / CCAAGTAGTCCTCATTGGTCGT
Retinol Binding Protein 4	RBP4	Sus scrofa	CGGACTATGACACCTACGCC / GTGACACCCTCCATGTTGCT
Fibroblast Growth Factor 1	FGF1	Sus scrofa	GGCTGAAGGCGAAATCACAA / TATACACCTCCCCCACGCTTT
Selectin L	SELL	Sus scrofa	CTGGTCCAGTCCTAGTCCGA / TCATCCATGCTTCTCTGAGACT
Coagulation Factor V	F5	Sus scrofa	GTGACCTTCTCTCCTTACGAA / ACAGCCTTCTGCTCAATGT
C-C Motif Chemokine Ligand 16	CCL16	Sus scrofa	ACTACTTCTGCTCTTCGCGG / TGGTGATGAAGATGATTGCTGGT
Kininogen 1	KNG1	Sus scrofa	CAGAGTGCACGTCCCTTTCA / CCTCCAGCTCTGGACTGTTG
Plasminogen	PLG	Sus scrofa	CCACGGAGTATCTGGATGCC / TGTCAAGCCAGCATTTGGGA
Myosin heavy chain 3	MYH3	Sus scrofa	CGTGGTCGACTCGAAGGAAG / GTCCTCGATCCGGTCAAACT
Myogenin	MYOG	Sus scrofa	CCAGGAACCCCACTTCTATGAC / GTAGCCTGGTGGCTCAAAGC
Ribosomal protein L4	RPL4	Sus scrofa	CAAGAGTAACTACAACCTTC / GAACTCTACGATGAATCTTC
Topoisomerase II beta	TOP2B	Sus scrofa	AACTGGATGATGCTAATGATGCT / GGGAAAGACCCCGTATCTGTCTC
Hypoxanthine Phosphoribosyltransferase 1	HPRT1	Sus scrofa	GGACTTGAATCATGTTTGTG / CAGATGTTTCCAAACTCAAC
18S	RNA18S	Sus scrofa/Homo sapiens	GCTGGCACCAGACTTG / GGGGAATCAGGGTTCG
Ribosomal protein L4	RPL4	Homo sapiens	GCCAGGGTGCTTTTGGAAAC / GGGCAGAACAGATGGCGTAT
Topoisomerase II beta	TOP2B	Homo sapiens	GAAGAGGATGGTGGTGGTAATG / CCACAGAGGCATGTTGAGAA
Beta Klotho	KLB	Homo sapiens	ACGGCGACATGGACATTTAC / CATCCTCCAGAGCCTGGTC
Myosin heavy chain 3	MYH3	Homo sapiens	ATTGCTTCGTGGTGGACTCAA / GGCCATGTCTTCGATCCTGTC
Myogenin	MYOG	Homo sapiens	GGGGAAAACTACCTGCCTGTC / AGGCGCTCGATGTACTGGAT

## Sheet: Supplementary Table 2 
Suppl. Table 2: Antibodies Used
Antibody	Company	Product Number	Dilution	Application
MYHC	R&D Systems	MF20 MAB4470	1:50	ICC
Laminin	Novus Biologicals	MAB002	1:200	IHC
KLB	Abcam	106794	1:50	IHC/ICC
P-mTOR (Ser2448)	Cell Signaling	2971	1:1000	WB
mTOR (7C10)	Cell Signaling	2983	1:1000	WB
P-S6K1 (Thr389)	Cell Signaling	9205	1:1000	WB
S6Kinase 1 (S6K1)	Cell Signaling	9202	1:1000	WB
Secondary anti-mouse IgG AF488	Invitrogen	A11029	1:1000	IHC/ICC
Secondary anti-rabbit IgG AF568	Invitrogen	A10042	1:1000	IHC/ICC
680 RD donkey anti-rabbit	LI-COR	926-68073	1:2000	WB
IHC=Immunohistochemistry; ICC=Immunocytochemistry; WB= Western Blot

## Sheet: Supplementary Table 3
Suppl. Table 3: List of genes mapped to the porcine genome together with the mean of normalised counts across all samples (basemean)
Gene Symbol	BaseMean
MYBPC2	7698.66
ACTN3	1042.88
F5	227.721
IGFBP5	8098.92
DUSP23	881.035
ASB2	3978.32
ENSSSCG00000036235	12892.5
PDCD1LG2	256.625
ENSSSCG00000031311	328.991
ACE	2150.4
ENSSSCG00000033648	372.443
FAM184B	1903.75
MVP	4538.98
ENSSSCG00000022925	1227.79
CKM	140637
ENSSSCG00000010893	1782.78
BIN1	32872.4
RET	1880.17
STAC3	15250.3
ENSSSCG00000037290	21.8758
TP73	396.557
HNF1B	72.2377
TNK2	4978.5
TRAF2	4049.78
EGR1	1129.21
ENSSSCG00000027454	174.932
ENSSSCG00000040980	221.835
CAMSAP3	48.4128
PNPLA3	76.4997
SLC17A2	46.654
HS6ST1	3276.88
SPATA20	1085.82
ENO2	242.457
ENSSSCG00000031227	153.653
ENSSSCG00000002483	3247.64
IVNS1ABP	11734.8
SGK2	69.5278
ENHO	7178.21
ABCC6	81.1496
ABLIM2	5427.61
AQP9	521.127
EEF2K	4269.53
ENSSSCG00000009046	53.4414
ENSSSCG00000020963	1668.42
ENSSSCG00000022543	445.038
HAPLN3	315.096
ABCC2	64.1467
APOH	1739.65
KLB	133.283
AMOTL1	10842.6
SYNC	2489.07
GPD1	6533.04
HS3ST6	319.813
PFKM	12749.3
PRKG1	1082.74
TENT5A	1468.66
ANK1	4811.84
CIDEB	52.0184
ENSSSCG00000013057	64.5451
CASQ1	29260.3
NTN4	1201.88
SASS6	602.457
PLG	1549.5
AK4	1084.2
SERPINA5	1340.44
TRIM72	9813.32
NKX6-2	24.1437
ENSSSCG00000009667	251.378
ACSS3	959.765
SPTA1	86.6954
PSP-II	20.4892
ENSSSCG00000031899	7561.54
COL15A1	43461.7
HRC	11801.8
ART5	125.174
CREB5	662.037
ENSSSCG00000029088	1396.25
ENSSSCG00000035429	9451.66
CTSC	1665.69
DPYS	79.1182
ENSSSCG00000006491	80.2178
ENSSSCG00000021998	146.144
RASGRP1	498.246
MGP	6454.17
CLDN4	52.085
PLEKHH3	1485.64
TOGARAM2	70.0544
CACNB1	9827.84
RCAN2	855.599
SERTAD4	474.775
SHISA2	10308
AHSG	72322.8
PAPPA2	296.779
PPP1R12B	9179.26
SORBS1	3004.46
TSSK3	15.2519
ANGPTL6	302.864
FRMD1	58.7454
LSG1	1973.99
TF	6042.01
ADAMTS16	839.778
ART3	7261.21
ASB16	1721.87
ENPEP	1522.17
ENSSSCG00000009673	198.107
ENSSSCG00000037895	6.29069
HSD17B2	344.155
IGF2BP2	2292.49
IGFBP1	509.649
KCNAB1	389.684
KLKB1	115.075
MMP28	611.484
OIT3	76.3252
SH3BGR	7251.15
SMLR1	30.7288
TAT	518.167
TCTN1	1425.78
EMP2	7421.12
RBFOX1	3376.57
APOC2	520.829
MTR	896.126
S100G	640.821
ATP2A1	53763.4
APOB	2741.69
IL34	1282.19
PROC	710.736
PLXNA2	6400.18
RHBDF2	1046.23
ALDOB	1322.16
YBX3	31836.1
HNF1A	43.8047
IGSF3	4104.32
ITIH2	2692.15
TUFT1	227.405
AMPD1	9881.33
EIF5A2	166.738
AMBP	2406.5
ADSSL1	11881
AFMID	267.819
C8B	163.295
CACNA1S	17214.3
CRLF1	148.129
ENDOD1	5698.54
ENSSSCG00000030371	2826.23
PALM2	8447.27
PLPP7	2735.5
SERPINA1	18290.8
ST8SIA2	475.707
ENSSSCG00000005488	78727.4
SERPINC1	1285.35
ARHGEF26	1876.02
KNG1	1160.83
MRC1	1383.91
SH3GLB2	3285.91
ENSSSCG00000032653	145.664
RNF128	381.793
ABCB11	299.177
ASGR2	288.353
IYD	87.8497
NRCAM	1920
P2RX6	1774.86
ENSSSCG00000002440	1562.69
IL21R	265.512
ASGR1	285.165
C2orf72	62.5089
KRT8	348.067
PRRG1	1212.2
TMOD1	11603.8
NFIX	6375.88
PBXIP1	15833.8
A1BG	522.81
CPM	336.404
TSHR	263.281
ZBTB7C	460.524
ENSSSCG00000031608	6448.46
FAH	593.86
CSPG5	1326.99
DNAJC22	65.4132
LARGE2	74.4857
STRADB	3972.37
NKAIN2	44.9346
SYNGAP1	595.675
NDUFA4L2	1048.04
PYGM	21937.3
EMB	112.509
ENSSSCG00000039854	346.657
F13B	104.312
LYNX1	379.532
STAT5A	1706.19
CACNG7	51.0505
ENSSSCG00000038036	294.857
SCML4	118.635
TNNT3	275865
MTUS1	6272.75
ENSSSCG00000025413	215.681
FGB	2672.03
ENSSSCG00000006324	3086.71
PIPOX	36.439
INPPL1	12887.4
NPPC	187.809
SCN3B	9042.86
ITIH1	5331.11
F9	208.995
ITIH3	1387.41
CALCOCO2	2990.45
MAL2	55.8419
FLRT3	121.93
GPX1	1718.99
DEFB128	58.4081
A1CF	137.108
CYP2D25	88.3581
ITIH4	3572.58
TDO2	180.875
HECW2	1161.44
ENSSSCG00000010546	193.351
KIF2A	3180.7
DHCR24	2450.24
GRID2IP	102.974
ENSSSCG00000031491	5.30543
ENSSSCG00000007527	864.173
ENSSSCG00000024520	17.461
IFN-ALPHA-15	244.892
PALD1	1692.91
PDLIM7	14767.5
SLC22A7	867.956
THRSP	303.669
TMOD4	5796.44
VAMP5	1667.6
AFP	11664.4
FAM78A	2550.08
FKBP5	594.058
HNF4A	97.3579
ENSSSCG00000008998	1944.71
COLEC10	110.224
AMDHD1	75.8853
FGG	1814.58
SLC4A4	764.824
CYP51A1	910.139
TMEFF2	1389.57
FAM110C	27.2296
ENSSSCG00000030262	9.74075
SCG3	237.942
SELL	107.85
ANO1	1404.79
CHRNA3	365.858
DOP1B	856.189
ENSSSCG00000030560	1982.45
KCNIP3	499.081
PGK1	15128.2
ZNF672	2604.19
FAM131B	74.5534
APBB2	3307.79
FAM83A	56.993
RHAG	25.9076
ENO3	70016.9
NUPR1	690.512
PAK1	10583.3
RFTN1	3132.44
ALDH18A1	2184.37
ENSSSCG00000033363	346.168
RANBP10	2208.54
SCTR	8.4187
FSCN2	997.064
APOC3	1237.47
DMGDH	88.486
SGCG	5500.94
SOAT1	1936.6
KCNQ5	2986.27
CILP2	1386.58
ENSSSCG00000010064	214.227
PPP1R1A	1948.9
C5	269.476
COLCA2	703.674
COL13A1	182.492
DUSP9	198.42
CPN2	36.7098
PALM3	255.282
SCARB2	8610.79
DYRK1B	6112.57
ETNK2	131.134
TPST2	473.201
PRODH2	126.612
ENSSSCG00000034036	279.63
FGL1	558.113
PGAP2	1976.07
PLXDC1	1719.62
ENSSSCG00000031246	20.6711
DMTN	104.926
CCR10	548.345
ENSSSCG00000031204	486.813
MEI1	13.0645
RAB40B	889.47
CYP4A24	73.9799
ENSSSCG00000036784	4.36133
RTN2	5276.85
SLC4A1	493.81
ENSSSCG00000039365	2502.96
CDH16	364.571
TMEM52	716.23
GSTO2	170.885
PGM1	9520.49
C8A	180.236
CAPN3	11677.9
DHRS7C	3596.32
ENSSSCG00000040556	285.584
HCN1	68.5179
HMGCS1	2036.39
MMP19	1027.42
MYOG	18723.4
NCEH1	376.684
PIWIL4	186.513
SCHIP1	2437.27
TP63	841.865
RPL3L	1869.23
HAO1	107.28
TACR1	12.7536
CPA1	2655.86
ENSSSCG00000025502	15.6777
ENSSSCG00000036044	82.8521
GADD45A	923.246
2004-09-01	3597.18
SPP2	652.635
TNNC2	197503
TTR	1944.61
TXLNB	6218.61
TMEM82	9.50368
ADGRG2	277.671
ZNF185	282.448
ENSSSCG00000002573	141.405
SETD7	6564.42
FABP1	419.324
SERPINF2	959.28
SH3GLB1	8922.99
ANGPTL8	12.4988
CDH1	1323.73
CDIPT	1259.6
CXCL2	105.496
ENSSSCG00000007858	57.2807
ENSSSCG00000009138	702.805
ENSSSCG00000010549	21.0474
ENSSSCG00000023128	92.9061
FMNL1	1011.92
FZD5	130.628
GCG	27.6833
HMGCR	1296.3
MGLL	3920.08
MMP23B	3158.7
ONECUT2	4.47183
RFX5	1295.71
ST8SIA5	446.2
TMPRSS6	115.768
WFIKKN2	693.361
CDH2	316.137
PDLIM5	14502.3
CAPG	569.307
ENSSSCG00000011673	334.603
AKT3	3137.89
CEACAM16	254.491
DGKK	28.7745
ENSSSCG00000034750	607.877
PYROXD2	698.169
HRG	2671.81
STARD4	116.015
UBTD1	1064.92
ENSSSCG00000035570	10167.3
COMP	519.957
ENSSSCG00000035706	247.457
GRAMD1C	403.219
PRDM11	471.332
RDH16	958.053
CLEC4G	98.2832
F2	1188.99
VTN	2422.58
ENSSSCG00000029291	232.073
HKDC1	82.9781
TTC9	2718.73
CCDC17	210.423
PGAM2	23687.7
B4GALNT4	94.8344
AGXT2	214.279
CAMK2N1	567.375
DEFB1	5.95929
ADD2	23.3478
AFM	366.92
CDH13	9470.47
SEMA3B	1937.94
SLPI	119.299
CGNL1	939.967
ENSSSCG00000020872	53.5705
HBM	177.796
MGARP	214.679
PDZD2	1096.19
TMEM163	132.261
ENSSSCG00000001596	258.885
ENSSSCG00000002486	62.6178
ENSSSCG00000035617	245.814
HGFAC	360.432
HOXA13	26.8942
SLC10A1	48.9174
MERTK	251.631
TPD52L1	125.881
FGFR2	184.773
FXYD6	2617.45
GLDC	170.89
SLC5A3	126.715
SHANK2	38.1593
FAM177A1	185.545
PLEKHO2	1547.55
DKK3	1132.62
CCL16	529.762
ENSSSCG00000012746	3037.13
SERPINA6	171.079
SORL1	1040.03
UHRF1BP1L	590.059
GJB1	120.779
FAM200A	128.712
FETUB	5763.53
BHLHA15	20.616
AKR1D1	578.611
DIO1	22.8553
DNAJC12	186.186
PAH	300.492
RBP4	2146.28
TNIP1	2557.82
MYOZ3	8962.48
STXBP2	159.048
UCP3	150.926
ALB	3683.22
ASPDH	12.6919
CLCN1	1263.14
ENSSSCG00000027852	171.28
ENSSSCG00000039942	93.6398
SLC2A4RG	3088.21
TPI1	18827.5
ADGRD1	746.101
ENSSSCG00000006581	2342.68
GREM1	17.6793
SCN1B	699.19
SLC40A1	3306.63
HHATL	6253.96
DHRS7B	1392.55
MBL1	273.578
ADRA1B	71.0556
AIF1L	810.483
BAG3	1875.34
FHL3	2427.68
MSTN	3995.72
F12	433.5
CDNF	648.538
ENSSSCG00000002825	214.697
ENSSSCG00000013665	9.82162
ENSSSCG00000014380	223.691
GLS2	195.326
TNNI2	129201
ENSSSCG00000010103	94.2849
MKNK2	6970.94
ENSSSCG00000012101	101.769
IFFO1	1657.42
TMOD2	586.434
SLC2A4	2215.23
GCGR	136.401
SFRP2	6276.37
ENSSSCG00000038144	778.812
ATP6V1B1	10.6146
CAMK2A	14290.8
ENSSSCG00000031738	226.525
GC	3070.13
GDF2	18.1465
LYPD3	11.4995
DDIT4L	8819.17
F10	284.966
ENSSSCG00000012152	254.191
NECTIN3	1153.89
PEBP4	911.614
ENSSSCG00000040554	304.409
GYS2	144.758
ALDH3B2	82.8965
SLC16A12	264.708
ENSSSCG00000022759	34.7186
CD302	795.813
ASAH2	39.1057
CSDC2	952.819
DENND2D	35.4252
ENSSSCG00000035718	50.4492
ENSSSCG00000039825	86.5732
FASN	6756.27
GART	1465.26
HES1	1505.39
SEMA6C	12508
SLC2A2	151.418
ADAMTS3	187.981
ENSSSCG00000035477	92.5066
CELA2A	103.373
LY75	18.4652
HES6	1094.46
A2M	1491.19
CLEC14A	3978.89
HHIP	337.431
KANK1	3178.45
KLF7	974.056
CACHD1	2298.11
ENSSSCG00000031415	7.28122
ATP6V0A1	2762.27
ENSSSCG00000040711	29.4489
SLC3A1	212.275
GATA1	17.4654
ENSSSCG00000012071	185.08
TEK	1920.89
HSD17B13	542.792
DAG1	24715.2
ELOVL5	992.759
ENSSSCG00000006851	61.2213
RELN	612.033
ALDH4A1	1716.93
AQP3	267.883
C4orf17	57.007
CPQ	530.33
ENSSSCG00000006455	275.126
ENSSSCG00000033235	35.9398
ENSSSCG00000036358	28.9506
ENSSSCG00000040701	2422.93
FER	816.757
LSMEM1	1523.73
MAPK12	7154.97
MYH8	755120
TMEM35A	133.977
SLC6A11	100.475
ADTRP	11.9318
AZU1	13.7732
CRISPLD1	440.632
ENSSSCG00000013900	3211.18
ENSSSCG00000024402	147.639
ENSSSCG00000033181	28.1582
ENSSSCG00000035447	3.40451
FGFR3	305.797
HAO2	440.5
HOXD8	2403.17
PENK	1272.38
PPP1R1B	333.136
ENSSSCG00000035073	3.98462
FTCD	200.501
SORBS2	1243.49
INHBA	184.208
SLC44A2	10430
THBS1	5518.76
CYFIP2	247.392
TFR2	350.174
BHMT	173.037
LGR5	143.222
SERPINA3-2	376.531
SLC39A5	325.983
CCDC38	48.7601
CRABP2	2027.18
VIL1	29.6225
SERPIND1	598.249
FRMPD3	270.444
HOXB2	424.829
HSD17B6	25.1945
KBTBD12	805.513
LBP	155.613
UPP2	19.3449
GPR37L1	114.447
LSS	2652.08
ENSSSCG00000006350	66.4405
CDK18	250.48
MLH3	1613.86
HHLA2	65.7049
PFKFB1	646.448
MAT1A	133.429
KLHL3	479.667
MYPN	10754
SORD	456.643
COLEC11	62.4315
ENSSSCG00000004207	28025.5
CHST13	28.1335
ENSSSCG00000010056	88.8478
ENSSSCG00000015084	158.065
SARDH	66.6291
TMEM159	1057.26
ADGRG6	801.731
C6orf106	10285.7
ENSSSCG00000024914	1097.5
ENSSSCG00000004082	8709.24
TRAK2	1886.87
ENSSSCG00000040098	24.979
C19orf66	434.066
HLCS	1737.01
SERHL2	6064.25
XRCC6	2270.24
PROCR	455.724
RAB17	11.4876
ENSSSCG00000039222	433.153
HADH	6250.44
PAX7	3715.3
ANGPTL3	132.872
ENSSSCG00000006621	161.419
ECHDC2	1868.26
ENSSSCG00000004098	8.30496
ENSSSCG00000023264	1919.48
GOLT1A	10.098
MIOX	147.132
MTTP	153.353
TRIM62	431.965
TSPAN6	1992.44
AHRR	73.55
LYSMD4	688.434
NHSL1	907.968
PROS1	3212.79
ZNF526	690.383
APOA2	538.946
MYOZ1	35146.8
SEMA4G	455.122
SOX18	1097.31
ENSSSCG00000037444	961.936
FOXA1	9.2035
SOAT2	247.841
CCDC60	612.325
SQLE	952.519
PNPLA7	2827.83
HOXB3	267.642
KLF12	548.312
NHS	103.562
HPX	304.007
MACROD1	6311.23
S100A6	534.59
GAPDH	192350
SESN3	4450
TMEM136	352.097
ENSSSCG00000002749	1729.74
NEURL1B	700.021
NTRK2	1607.25
C1orf210	61.3995
ENSSSCG00000031527	18.1765
MEOX1	1072.51
PGLYRP2	116.921
SLC35F5	1098.19
ANG	242.296
C2orf40	237.945
PCDH12	3041.05
RIMS1	154.95
USH1G	39.6128
AHSP	190.984
ATCAY	115.282
BAIAP2L2	295.304
DCDC1	55.9881
ENSSSCG00000037342	4.83389
KCNE3	217.668
SCIN	63.66
STAT5B	5984.08
TRARG1	79.2011
ENSSSCG00000040548	67.5828
FGF6	664.285
MSMO1	985.586
NFIC	5798.09
RGS8	75.0273
TP53I11	3905.97
GGCX	3445.42
ENSSSCG00000033566	94.1285
ENSSSCG00000035498	3.08168
AFAP1L2	2293.36
ARID3A	413.712
NAT14	649.909
SLC20A2	2394.87
SLC26A1	301.821
SNRNP35	618.795
THAP3	1144.7
ENSSSCG00000024791	4616.58
HIP1R	1120.26
CIART	1966.84
ENSSSCG00000004355	6.00328
ENSSSCG00000028203	327.554
ENSSSCG00000036516	539.184
MTMR11	437.186
REC8	260.266
SLC30A2	16.1495
SNF8	4714.92
TSPAN3	16267.1
ZNF385B	104.884
ZSWIM5	35.9368
QPCT	549.716
BAIAP3	291.455
GALK1	618.876
SIAE	1400.63
SKP2	4139.4
CADM1	569.547
ENSSSCG00000032870	5.37518
HGD	48.6698
AGT	1693.64
AKNA	2206.95
CDKN1A	1581.38
ENSSSCG00000036078	306.093
EPS8L3	216.879
MGST2	384.841
HMGN3	4814.36
APOC4	196.655
ENSSSCG00000026520	124.502
WISP1	198.884
DBP	646.403
DELE1	3603.26
ENSSSCG00000005982	2364.14
ENSSSCG00000039558	109.601
GLI3	1018.44
ITIH5	10509
MAP3K14	2801.82
MT3	100.699
MYLPF	322738
ENSSSCG00000012524	9.40127
ENSSSCG00000028901	83.7272
GPC3	15866.1
PAQR9	14.8407
KRT80	170.697
ENSSSCG00000015814	1267.45
AACS	659.395
ENSSSCG00000004729	3987.81
ENSSSCG00000040118	14628.1
JPH1	5135.04
MST1	359.677
NELL1	22.9316
PC	834.127
RHOD	269.318
SULF2	2330.25
TBCK	852.333
IRS2	365.469
MLXIPL	284.522
SSH3	644.699
ARG1	122.872
DCAF6	5547.07
ENSSSCG00000033635	7.68587
GALNT5	1117.41
PLS1	48.1675
ENSSSCG00000008511	103.104
MAVS	2324.69
PSAT1	419.38
DLL1	2712.6
ENSSSCG00000031090	41.7137
EIF3D	9205.17
ENSSSCG00000031796	181.805
SGTB	341.242
KIF3A	1219.01
TMEM185A	1118.37
C15orf41	578.342
CCDC32	1428.58
HAL	82.8736
HOXA11	112.365
HIST1H1D	1166.38
ENSSSCG00000008722	1828.91
ENSSSCG00000000959	2376.11
EPS15	4199.3
RPP25L	922.723
ENSSSCG00000026816	29.6632
ENSSSCG00000039813	73.5967
ENSSSCG00000038646	4954.63
HSD17B7	456.328
SERPINA11	70.9034
AGMAT	290.311
ENSSSCG00000036109	188.023
SIPA1L2	2144.35
AK1	9765.09
FAT3	136.671
NKD1	462.144
ENSSSCG00000016725	2664.38
SCARA5	450.14
CELF4	25.5881
OCIAD2	591.148
PLEK2	55.9524
SCN4A	13059.1
NPTX1	52.3587
FAM49A	991.931
MGST1	618.053
APOF	117.433
CD84	152.312
ENSSSCG00000021767	48.5289
ESM1	195.142
TRIM63	1749.2
CPB2	234.575
ENSSSCG00000010104	1285
PCSK2	37.3394
RBM38	1886.81
ACOX2	632.92
ATP1A1	6457.4
ENSSSCG00000027998	128.989
PHIP	1399.34
DAB1	67.8805
ENSSSCG00000029043	48.1701
GNG11	5686.9
HOXA3	592.203
METTL11B	160.893
SLC7A4	137.412
THRA	9239.03
ZC3H11A	16416.9
PALMD	4351.65
YWHAZ	8239.85
CDC42EP1	2447.64
SLC38A5	524.341
AGMO	52.4452
DMC1	18.812
EFCC1	669.734
RBMS2	2247.98
TEP1	3516.47
ENSSSCG00000000500	1441.78
TMC8	390.408
SLC22A23	1627.1
CTSH	2069.76
G6PC	119.804
GSPT2	559.466
HIPK1	6987.79
KLF1	18.5009
MARCKSL1	487.08
PTPN4	1274.51
RHNO1	552.102
SLC15A1	66.4465
ZNF790	23.34
CCDC6	1871.25
CEP126	148.687
ENSSSCG00000016119	1016.28
ENSSSCG00000031622	6.23991
GJA4	1486.48
PDZK1	251.872
SLC17A8	4.52922
ZNF658	355.09
ADAM19	5244.4
CACNG6	1200.75
RAB14	1838.82
SLC2A5	27.2282
MAMSTR	4717.98
SLC35F1	167.655
DGAT2	372.127
NOXA1	34.8172
SLC22A1	21.2351
TRIM7	192.863
VASN	1478.28
KYNU	56.9283
ENSSSCG00000040779	80.693
EPHX3	120.601
FUCA1	1747.04
PFN1	11485
SKOR1	15.0878
FAM117A	1246.32
GLUD1	5725.04
VWCE	357.278
SINHCAF	748.464
KCNC4	102.664
ATP11A	5857.43
TRIM58	31.3103
ENSSSCG00000030638	272.81
PDP1	1786.58
TEF	536.846
ENSSSCG00000029248	5.35374
FBP1	305.616
HAAO	169.586
SPRY3	34.5785
SSH2	2423.9
SULT1C2	62.0634
SRGAP3	688.104
ADCY5	536.353
C7orf26	399.767
ENSSSCG00000006592	13.6738
ERMAP	42.7619
RIMKLA	35.3134
ENSSSCG00000026486	197.032
ANKS4B	23.454
ENSSSCG00000023324	3034.46
OTC	255.108
SLC25A27	2126.42
ENSSSCG00000000759	474.311
ART4	127.513
ENSSSCG00000001229	10904
PCYT2	2912.43
GRIA4	739.006
SLC13A3	39.0298
ALS2CL	4798.73
AXL	3570.34
CPS1	332.41
IGFBP7	15166
ANPEP	250.88
CDHR5	61.1463
ENSSSCG00000010006	91.1778
PKP1	13.1562
TDRD7	1296.22
PRRC2C	8417.98
SIX1	4369.83
FAM160B1	2352.15
LIPA	2058.13
CLU	1157.68
DZIP1	2773.77
ENSSSCG00000002709	381.79
ENSSSCG00000004392	1974.49
EPB41L5	1089.08
HOXB4	47.8955
INPP5B	2960.92
PPFIBP2	4866.58
SEMA4D	3128.04
SGCA	11421.2
SLC23A1	36.7694
SMAD9	695.451
SNTB2	476.584
MAP3K1	709.621
ABHD18	224.238
ACER1	214.794
APOM	613.997
B4GALT6	45.7698
BACH2	660.391
BLOC1S1	1972.74
C4BPB	116.208
CPN1	282.667
CREB3L3	329.867
CRISPLD2	1078.52
DUSP27	7280.53
E2F5	144.499
EMP1	4565.49
ENSSSCG00000003047	12.8911
ENSSSCG00000007264	4228.46
ENSSSCG00000024973	512.776
ENSSSCG00000032003	2832.01
ENSSSCG00000033037	1749.21
ENSSSCG00000033790	1395.65
ENSSSCG00000034072	3892.99
ENSSSCG00000036983	3.15907
ENSSSCG00000037206	33.4709
ENSSSCG00000037849	1465.38
ENSSSCG00000039465	4.04428
ENSSSCG00000040198	137.54
ERICH4	96.6407
ESRP2	361.026
FAM189A2	3829.62
FAM20B	1602.03
FGD3	192.368
GOLIM4	4983.34
HAMP	33.9211
HGF	260.147
HSPA12B	3234.41
IFN-ALPHA-13	2.55448
IGF2BP3	975.787
JAG1	2982.74
KBTBD6	395.091
LEPR	531.545
LHX8	7.77183
LRP4	5294.18
MAOB	348.272
MCF2L	1429.35
MYL3	1830.57
OSBPL3	83.1989
OSMR	651.359
PDGFC	2047.27
PLD5	59.7241
PLEKHM1	1093.82
RAB5C	3573.64
RHCG	317.279
RND2	554.955
SEMA6B	2931.43
SIGMAR1	1250.57
SLC39A8	153.965
SOX8	2784.54
ST3GAL5	1533.17
TAP1	660.386
TFEB	2544.7
TOM1	2464.93
URB1	1577.26
ZNF71	646.634
TTC7A	723.301
ZBTB5	1965.41
ITPR3	1353.68
FKBP11	846.333
FGF1	1471.39
DTNBP1	1764.18
ENSSSCG00000029347	288.226
ADCYAP1R1	627.544
ALDH5A1	690.337
CHRNE	380.551
FADS1	2580.24
FAM19A4	5.62973
NOTCH3	8779.64
SERTAD3	1019.67
ITGB1BP2	7090.5
AMPH	169.324
BHMT2	47.3046
ENSSSCG00000004307	2283.64
ENSSSCG00000017920	370.744
GGH	1087.26
MAN2A2	12668.6
ENSSSCG00000022738	330.11
BCL3	716.733
MPRIP	11598.9
PARVG	114.445
SLC25A13	746.619
SLC46A3	220.024
SPRYD4	324.776
UROC1	267.679
BEND6	300.721
CDC45	2872.44
RASEF	32.3412
ULK1	2723.92
CA2	213.805
ELOVL1	1146.24
IL31RA	106.15
CD14	421.238
FBN1	27539.6
ENSSSCG00000014378	161.445
RIIAD1	4.09325
ELMOD3	2587.1
ENSSSCG00000000854	233.32
HPN	450.276
LMNA	10048.5
MYADML2	1086.2
THOC2	2920.64
TNFRSF12A	1367.58
TPM1	159275
AP5M1	1075.9
HOOK1	10.3069
NR1H4	40.0326
IGFBP2	2814.24
LAMA1	223.793
PARVB	417.688
VPS37B	1710.06
GFPT1	1770.14
TPM2	271745
UGT2B31	47.3274
NR1I2	152.876
TBC1D12	813.891
EGFL6	1125.92
LDLRAD4	591.283
PDLIM3	10680.9
IGSF9B	134.3
SUMO3	2199.67
PLA2G12B	72.2743
CLEC4F	14.5984
STEAP3	58.7399
TDRD6	17.3327
ATP13A2	1407.4
BAIAP2	2307.68
MRPS23	999.916
SLFN14	57.18
SLN	52788.5
TFIP11	1992.24
ENSSSCG00000001098	145.599
SAMD12	805.649
ALDH8A1	37.4402
TGFB2	1960.25
CALM1	12354.1
ENSSSCG00000014387	947.875
ENSSSCG00000034639	36.8533
SYN1	496.867
OLR1	34.1882
MYMK	2508.23
APLF	1914.93
ENSSSCG00000038101	4.23544
FHL5	513.714
MAP1LC3A	2058.57
MAPRE3	1848.66
SSC5D	2649.82
RHOBTB1	4334.83
BCO1	138.613
DAGLA	1530.99
LDLR	2112.25
SCD	1660.31
TXNL4B	725.83
NRG2	41.6232
RPS6KA2	4060.62
WNT9A	1580.42
SALL3	3.15514
PRXL2B	9064.25
ENSSSCG00000009967	629.696
FSD2	4432.71
TMEM9	901.505
FOXP2	140.503
SORCS3	36.248
APOA1	12910.8
ENSSSCG00000017383	264.245
FBXO31	3982.73
GSN	14061
NFATC3	3951.51
PRKACA	20230.8
ENSSSCG00000034667	4.00422
FOSL1	781.513
SLC30A10	347.226
AKT2	8951.99
IL22RA1	32.0012
BCL6B	3775.11
CD200R1	123.372
CDKN1C	6413.97
CHRNA1	9943.15
ENSSSCG00000023956	981.895
ENSSSCG00000025106	2602.06
ENSSSCG00000035651	9.66629
ENSSSCG00000036218	111.235
IL13RA1	9215.89
EPOR	123.243
MCCC2	1205.91
NPTX2	425.722
RNF157	6698.59
PLA2G4A	312.754
FSTL3	378.895
BVES	1963.31
C3	1673.73
ENSSSCG00000007944	1788.82
NAGS	37.4926
PTPN21	4657.53
ACSM4	45.1683
ALX4	11.4383
ANKRD50	3500.32
ASS1	395.189
C1orf115	2348.43
C3orf38	1047.44
COL12A1	21102.7
CTNNBL1	1788.1
ENSSSCG00000031487	3236.11
ENSSSCG00000032450	676.611
ENSSSCG00000033100	347.485
ENSSSCG00000033190	4501.36
ENSSSCG00000033570	364.303
FOXO6	511.628
GRIA3	243.43
HYPK	5903.96
IDO2	12.433
NFIL3	422.968
NHLRC1	103.036
NPEPL1	3159.22
PAFAH1B3	801.067
PAQR7	112.95
PDE4B	4086.99
PDK3	686.132
SFT2D2	1388.88
SH3GL2	104.786
TNFRSF13C	178.2
TUBB2B	9127.19
XPR1	386.545
ASB8	1305.54
VNN1	24.0335
ANGPTL7	53.9723
KERA	1248.89
KCNA7	528.281
LXN	2032.79
PLAG1	727.375
ARRDC2	779.071
B3GALT5	110.139
ENSSSCG00000034702	268.779
GLS	2995.92
GYS1	11162.1
HACD2	1107.2
IL17A	53.3778
SLC24A1	52.3968
ENSSSCG00000001999	772.073
KLHDC3	11171.6
LMOD3	11834.8
AGXT	181.886
ENSSSCG00000040799	2.37485
KRT18	98.9936
DDIT3	653.292
HSD17B4	2876.69
LCN15	16.3724
STK11IP	1488.85
SULT1C3	21.5047
MED20	885.375
MPST	354.139
ZNF697	142.032
IPO13	1836.12
NELL2	49.4226
HIKESHI	2441.95
NBAS	2772.31
BEX3	1037.98
DZANK1	2000.84
ENSSSCG00000031023	144.763
PTPRD	9628.78
ACTA2	11996.5
SLA-DQB1	1174.59
RABEP2	2737.34
FOXA3	107.131
PMVK	611.23
ATF5	893.842
ENSSSCG00000035738	177.664
DISP2	56.5701
ENSSSCG00000000073	132.48
ENSSSCG00000002529	309.136
MLIP	3840.93
NPTXR	91.5766
PLCL2	5251.87
ACOT9	1174.6
ACSM3	99.072
BAIAP2L1	45.4088
BMP7	216.678
GCKR	214.382
SLC38A4	266.153
SPOCK2	949.464
RAB3A	305.578
GNG7	1577.68
PXYLP1	967.774
ENSSSCG00000021427	4240.88
ENSSSCG00000036998	7703.33
FNDC1	11804.7
CHRM3	39.9572
THSD4	2057.47
CPLX1	244.81
FITM1	6012.51
NFE2L2	5555.73
PFKFB4	2896.86
WDR19	937.458
ENSSSCG00000000951	1530.87
RHOU	584.491
DNASE1L1	2607.92
NNMT	5.21759
ENSSSCG00000005938	570.735
CASP7	1639.33
PHEX	73.2446
ENSSSCG00000033703	532.971
FAM135A	1891.86
GBE1	1238.52
MECOM	1044.49
SPRY4	1366.63
DOCK10	600.65
ENSSSCG00000035367	8.79053
ENSSSCG00000038188	25.4273
ISYNA1	5070.18
PLEKHA5	1185.29
RASD2	432.64
SLA-DOA	92.5956
UBAC1	4898.17
ASAP2	2310.27
C5orf49	62.4918
KPTN	1200.91
ENSSSCG00000014097	100.177
ENSSSCG00000038171	15.6216
ENSSSCG00000038969	16500.1
FUK	1716.51
GALNT11	6160.96
HRAS	1549.8
IL17RD	900.297
ISLR2	41.2937
PGAM5	3016.34
VGLL3	439.058
ECHDC1	1464.73
MYCBP2	2991.67
ENSSSCG00000032556	91809.5
ENSSSCG00000039273	68.2648
PKHD1L1	43.074
RBP1	671.043
RCOR2	2853.58
RILPL1	3674
RUFY3	1286.95
SCGB1D1	6.54945
SLC12A7	1637.83
STIM1	5035.45
VARS2	1653.1
ZNF514	841.98
KANK3	1542.49
SNAP91	451.176
TMEM52B	44.6133
TRIM71	6.72554
CD74	4416.16
CPNE8	103.178
ENSSSCG00000031944	7.61489
ENSSSCG00000036030	2225.38
SEMA3C	4319.48
SLC17A9	328.092
LRRFIP2	6107.08
CXXC5	1733.23
MYBL1	144.528
PLCE1	5338.93
CLIC4	4479.7
WWC1	14.4593
PKM	34788.4
ARHGEF19	717.886
ENSSSCG00000009648	192.201
ILKAP	2921.06
TMEM61	89.4884
PDLIM4	1558.46
MBLAC2	266.365
P4HA1	3437.08
MAPK15	73.5202
ACER3	1080.25
ADAMTSL5	1432.78
ATP8B2	3274.45
BTBD8	349.252
CDKL5	180.895
DAPP1	60.8158
DQX1	375.534
ENSSSCG00000039500	253.645
LGALS2	4.795
MN1	1114.26
OSBPL6	506.245
PCK2	416.332
S100A12	37.4653
SAMD4A	6165.36
TUBG2	2286.52
ZNF511	1274.41
DSG2	153.971
EIF2AK4	3633.67
OPTN	2059.05
TUBGCP2	5350.65
AKR1B1	4714.85
KCTD6	978.671
MYO15A	156.306
SLC1A1	14.8057
ENSSSCG00000036242	3.3082
ENSSSCG00000037112	10.6228
ST6GAL1	811.366
ATP1A2	6078.93
PRR33	630.967
TMEM40	710.713
APCS	62.9719
SHROOM3	763.184
PCDH9	79.0802
PCYT1B	522.706
PODNL1	14.7285
B4GALT1	3319.94
ENSSSCG00000039985	490.916
MYLK2	10020.6
PTI	6.48888
ENSSSCG00000037049	5.00654
HOMER1	923.556
ENSSSCG00000032972	114.582
CYHR1	3486.14
EVA1A	163.224
INMT	57.6476
LSR	88.2021
SLC35G2	61.8512
ENSSSCG00000027665	193.272
TBC1D7	943.164
AMIGO1	2109
ENSSSCG00000034539	65.228
DUSP16	1801.08
SLC16A1	2562.31
CHST3	3314.13
ENSSSCG00000001701	46334.3
ENSSSCG00000013654	5.10038
INPP4B	1309.56
RNF122	1643.15
ROBO4	4461.67
RGS9	367.675
ENSSSCG00000031997	56.3871
GPLD1	220.251
IFN-OMEGA-6	316.659
ENSSSCG00000014233	51.6123
ENSSSCG00000031855	1369.66
ENSSSCG00000039342	73.224
ADCK5	1450.5
AK8	62.3222
ENSSSCG00000034765	741.111
EPS8	2311.41
FBXO4	220.445
GSTA2	35.4571
PLEKHH1	197.392
TMEM201	969.449
TNNT2	9852.09
ENSSSCG00000032844	6.0416
SLC13A5	24.6068
CREG2	4.71058
ERBB4	202.583
OTULINL	617.56
STRN3	3267.13
SC5D	577.822
GLB1L	884.272
LMNB2	8371.81
PLA2G7	1038.47
ENSSSCG00000024411	175.788
PHACTR3	109.217
VASH1	5431.33
ART1	693.961
BBS9	325.932
DIP2A	4220.2
ENSSSCG00000007181	15.0385
ETV1	518.527
HABP2	302.752
NACC2	521.882
PRCC	1481.11
RCSD1	6406.53
SMG1	2985.62
UNC93A	13.2437
TMF1	1401.99
HELZ	1574.77
ENSSSCG00000005481	1564.16
RASSF2	1392.04
SERPINA7	207.125
SHISAL1	1440.19
TMEM38A	20804.9
MYL1	252954
ENSSSCG00000037173	5.06054
IDNK	97.3108
MAPT	301.6
CALM3	8993.44
ENSSSCG00000002140	3019.01
FSCN1	13267
IL1RAP	102.723
LRRC3	19.6114
2011-03-01	106.856
MTHFD1L	604.95
PHF7	168.693
RASSF8	897.88
MRPL51	1157.09
SYT9	976.296
ENSSSCG00000040122	1003.48
COL14A1	18761.6
ENSSSCG00000011355	1611.67
ENSSSCG00000013386	39.0434
ENSSSCG00000026701	701.302
FAM98C	322.914
SLC10A7	193.143
SYPL2	15326.1
TYRO3	889.904
YDJC	96.7071
ENSSSCG00000023187	528.172
JMJD8	1656.53
GPR83	116.89
ANXA7	3066.73
DOCK5	162.071
ENSSSCG00000037491	23.8827
ENSSSCG00000032418	52.4528
TNFAIP8L1	786.628
ADA	348.462
KLHL31	5914.29
LIN28B	39.6193
NFKBIE	431.466
THBS2	10839.8
TMTC2	820.825
ADGRF3	53.7934
CRIM1	3155.77
FRZB	4061.67
GAS1	723.734
HTR7	92.2874
NT5C2	7536.91
SMIM19	1979.21
CD4	244.473
ACKR4	37.8173
ENSSSCG00000031086	119.468
HAS3	340.489
HLA-DRA	1805.26
FILIP1L	4976.82
USH1C	6.98491
BBS12	146.837
TECR	2800.55
ACVRL1	1510.87
MLF1	2290.88
APLP1	370.825
SLC1A6	54.158
ELAVL4	6.63136
ALDH1L1	282.187
ENSSSCG00000001696	2478.66
SVIL	21016.7
GATA4	35.7967
IL33	735.591
FBXL6	766.335
MIEF2	1105.59
SLC16A2	970.655
SPRED2	1667.04
AMER1	1829.86
ZFAND1	680.842
MCHR1	5.60032
NFE2	23.306
CTSV	4171.47
DCHS2	71.0595
ENSSSCG00000015249	1755.14
MED24	5256.9
MSRA	571.013
PARP4	2292.12
TRAM1L1	61.1879
ZBTB7B	1460.47
CHRNB4	24.4231
ENSSSCG00000010931	6747.19
PREB	1899.75
A4GALT	667.563
A4GNT	59.8241
AAAS	866.152
AADAT	30.2637
AAGAB	3043.21
AAK1	486.002
AAMP	2532.18
AAR2	1379.11
AARD	22.8968
AARS2	1167.62
AASDH	1362.06
AASDHPPT	1619.92
AASS	1799.48
AATF	660.176
AATK	655.213
ABAT	126.255
ABCA1	1025.17
ABCA13	231.343
ABCA3	1549.57
ABCA4	139.023
ABCA5	674.21
ABCA6	1371.25
ABCA7	689.659
ABCA8	1167.39
ABCA9	2972.02
ABCB10	1022.44
ABCB6	958.349
ABCB7	1121.83
ABCB8	2489.15
ABCB9	160.615
ABCC10	2943.78
ABCC3	122.39
ABCC5	4642.45
ABCC8	260.813
ABCC9	7542.61
ABCD1	835.225
ABCD2	41.6616
ABCD3	1235.44
ABCD4	642.364
ABCE1	1938.34
ABCF1	3937.13
ABCF3	4013.37
ABCG1	512.125
ABCG2	3127.55
ABCG5	16.2299
ABCG8	180.302
ABHD1	274.959
ABHD10	484.923
ABHD11	1433.36
ABHD12	947.441
ABHD12B	15.4254
ABHD13	714.191
ABHD14A	1620.23
ABHD14B	2657.39
ABHD15	41.7233
ABHD16A	2631.81
ABHD16B	9.75303
ABHD17A	5537.63
ABHD17B	644.426
ABHD17C	70.0827
ABHD2	2146.51
ABHD3	263.205
ABHD4	1122.82
ABHD5	364.995
ABHD6	94.9035
ABHD8	552.958
ABI1	2083.5
ABI2	2192.84
ABI3BP	8463.23
ABL1	6473.56
ABL2	869.52
ABLIM1	4455.8
ABLIM3	6302.37
ABO	753.714
ABR	6120.04
ABRA	1339.97
ABRAXAS1	936.716
ABRAXAS2	1039.44
ABT1	830.004
ABTB1	1625.41
ABTB2	1769.73
ACAA1	1582.27
ACAA2	3074.3
ACACA	2383.08
ACACB	1131.74
ACAD11	372.711
ACAD9	1022.53
ACADL	3728.29
ACADM	5434.19
ACADS	1909.45
ACADSB	5734.81
ACADVL	5153.37
ACAN	119.714
ACAP1	424.311
ACAP2	1534.4
ACAP3	4797.22
ACAT1	3465.26
ACAT2	1065.21
ACBD3	1056.54
ACBD4	870.542
ACBD6	1647.1
ACBD7	12.3295
ACCS	739.083
ACCSL	362.182
ACD	846.42
ACE2	47.2911
ACER2	77.2618
ACHE	4231.37
ACIN1	10562.3
ACKR1	72.7159
ACKR2	464.876
ACKR3	1044.86
ACLY	2159.53
ACMSD	11.6948
ACO1	2165.22
ACO2	17698
ACOD1	10.4422
ACOT11	2365.31
ACOT12	23.069
ACOT13	1953.85
ACOT4	2425.53
ACOT7	208.04
ACOT8	679.488
ACOX1	3605.99
ACOX3	1341.15
ACOXL	13.5125
ACP1	1983.1
ACP2	2831.1
ACP4	162.023
ACP5	214.425
ACP6	905.275
ACR	7.71356
ACRBP	3047.56
ACSBG1	227.222
ACSF2	2371.22
ACSF3	1078.75
ACSL1	8159.62
ACSL3	2358.07
ACSL4	2290.62
ACSL5	641.093
ACSL6	34.1423
ACSM5	667.636
ACSS1	1291.17
ACSS2	2609.31
ACTA1	317359
ACTB	28040.9
ACTBL2	1172.39
ACTC1	230996
ACTG1	62528.2
ACTG2	150.534
ACTL6A	1053.87
ACTL6B	26.4021
ACTL7A	2.83286
ACTN1	1811.92
ACTN2	137512
ACTN4	19967.2
ACTR10	3339.92
ACTR1A	5061.74
ACTR1B	1364.72
ACTR2	4294.34
ACTR5	623.214
ACTR6	642.678
ACTR8	3111.5
ACTRT2	30.082
ACTRT3	23.2658
ACVR1	1945.94
ACVR1B	727.228
ACVR1C	13.0092
ACVR2A	975.337
ACVR2B	1233.46
ACYP1	611.759
ACYP2	739.981
ADA2	174.208
ADAD2	2.97811
ADAL	1026.35
ADAM10	2814.99
ADAM11	338.64
ADAM12	2663.95
ADAM15	3092.84
ADAM17	1369.89
ADAM2	83.5549
ADAM20	2.63275
ADAM22	1472.41
ADAM23	927.319
ADAM28	99.6715
ADAM33	2800.55
ADAM3A	3.11152
ADAM7	31.8417
ADAM8	38.9275
ADAM9	1370.55
ADAMDEC1	20.3521
ADAMTS1	1143.81
ADAMTS10	2300.3
ADAMTS12	5143.64
ADAMTS13	23.4271
ADAMTS14	797.112
ADAMTS15	3603.98
ADAMTS17	1383.37
ADAMTS18	113.093
ADAMTS19	917.113
ADAMTS2	4464.05
ADAMTS20	6985.45
ADAMTS4	651.558
ADAMTS5	542.318
ADAMTS6	1885.48
ADAMTS7	3077.03
ADAMTS9	6427.14
ADAMTSL1	1524.16
ADAMTSL2	245.593
ADAMTSL3	6448.43
ADAMTSL4	3145.21
ADAP1	583.483
ADAP2	140.979
ADAR	1024.94
ADARB1	468.048
ADARB2	73.7511
ADAT1	256.184
ADAT2	263.737
ADAT3	49.3243
ADCK1	57.2401
ADCK2	1090.54
ADCY1	72.5705
ADCY10	19.1173
ADCY2	2617.59
ADCY3	958.45
ADCY4	942.81
ADCY6	2377.43
ADCY7	1206.07
ADCY8	211.238
ADCY9	1935.83
ADCYAP1	37.6718
ADD1	9037.59
ADD3	5449.67
ADGRA1	4.42014
ADGRA2	4006.1
ADGRA3	2571.98
ADGRB1	265.6
ADGRB2	807.213
ADGRB3	65.5888
ADGRE1	8.56537
ADGRE5	3457.42
ADGRF1	47.8906
ADGRF2	73.9057
ADGRF4	4.93161
ADGRG1	1255.86
ADGRG3	64.2682
ADGRG5	245.593
ADGRG7	3.43955
ADGRL1	2447.56
ADGRL2	6760.64
ADGRL4	1151.49
ADGRV1	59.9018
ADH5	3285.54
ADI1	1879.34
ADIPOQ	1380.56
ADIPOR2	2179.59
ADIRF	65.9199
ADK	359.697
ADM	699.913
ADM5	217.613
ADNP	6210.21
ADNP2	1486.5
ADO	2189.35
ADORA1	5773.74
ADORA2A	597.403
ADORA2B	599.009
ADORA3	107.648
ADPGK	1014.73
ADPRH	475.073
ADPRHL1	2398.86
ADPRHL2	874.507
ADPRM	107.262
ADRA1A	357.972
ADRA1D	116.279
ADRA2A	73.9337
ADRA2B	565.432
ADRA2C	88.4259
ADRB1	11.0712
ADRB2	428.335
ADRM1	1905.89
ADSL	3251.54
ADSS	751.837
AEBP1	8327.13
AEBP2	1394.24
AEN	1409.77
AES	5831.07
AFAP1	1900.75
AFAP1L1	5772.24
AFDN	1433.98
AFF1	1579.02
AFF2	57.5415
AFF4	3407.44
AFG1L	491.434
AFG3L2	3546.12
AFTPH	1603.6
AGA	742.504
AGAP1	2147.91
AGAP2	633.021
AGAP3	3468.18
AGBL2	389.707
AGBL3	139.644
AGBL5	4662.1
AGER	29.7854
AGFG1	2158
AGFG2	853.329
AGK	831.825
AGL	18407.2
AGO2	1758.23
AGO3	5984.56
AGPAT1	763.861
AGPAT2	4319.18
AGPAT3	1970.68
AGPAT4	233.312
AGPAT5	4436.43
AGPS	1833.11
AGR2	77.213
AGRN	5349.6
AGTPBP1	353.014
AGTR1	2008.71
AGTR2	246.497
AGTRAP	640.177
AHCTF1	3958.6
AHCY	1524.45
AHCYL1	4208.52
AHCYL2	2380.39
AHDC1	11528
AHI1	855.743
AHNAK	76369.4
AHR	1241.7
AHSA1	3498.11
AICDA	19.2168
AIDA	3211.58
AIF1	650.409
AIFM1	1833.06
AIFM2	395.831
AIFM3	48.2885
AIG1	999.236
AIMP1	4575.64
AIMP2	1039.39
AIP	824.815
AIPL1	62.2346
AJAP1	41.7676
AJUBA	1984.3
AK5	375.457
AK6	445.266
AK7	8.18996
AKAP1	4452.35
AKAP10	1809.74
AKAP12	8142.37
AKAP17A	2681.86
AKAP3	211.955
AKAP5	224.583
AKAP6	6384.56
AKAP7	538.37
AKAP8	4973.96
AKAP8L	2752.61
AKAP9	10628.3
AKIP1	698.814
AKIRIN1	839.728
AKR1A1	2202.4
AKR1E2	277.84
AKR7A2	655.206
AKT1S1	2599.09
AKTIP	1148.35
ALAD	742.594
ALAS1	1811.36
ALAS2	396.884
ALCAM	582.765
ALDH16A1	1978.82
ALDH1A1	585.506
ALDH1A2	1185.49
ALDH1A3	2276.06
ALDH1B1	259.615
ALDH1L2	1074.7
ALDH2	3430.78
ALDH3A1	130.099
ALDH3A2	4575.4
ALDH6A1	2630.66
ALDH7A1	4123.09
ALDOC	473.92
ALG11	2818.41
ALG12	1256.54
ALG13	3219.3
ALG14	713.585
ALG2	529.462
ALG3	382.104
ALG5	879.279
ALG6	463.636
ALG8	530.632
ALK	68.1383
ALKAL1	34.1806
ALKAL2	98.0141
ALKBH1	546.571
ALKBH2	1958.6
ALKBH3	810.584
ALKBH4	681.335
ALKBH5	2821.17
ALKBH6	383.068
ALKBH7	721.543
ALKBH8	724.99
ALMS1	1601.14
ALOX12B	49.2458
ALOX15	338.15
ALOX15B	7.96068
ALOX5	101.18
ALOX5AP	332.244
ALPK2	5055.09
ALPK3	42308
ALPL	224.881
ALS2	1494.18
ALX1	8.1804
ALX3	21.9901
ALYREF	2111.02
AMACR	385.588
AMBN	14.7597
AMBRA1	1815.19
AMFR	5682.52
AMH	6.63519
AMHR2	55.5814
AMIGO2	381.285
AMIGO3	2083.28
AMMECR1	612
AMN1	1042.23
AMOT	7296.35
AMOTL2	5119.23
AMPD2	4691.52
AMPD3	140.885
AMT	49.7163
AMZ1	68.4065
AMZ2	2603.11
ANAPC1	2406.46
ANAPC13	901.507
ANAPC15	1833.81
ANAPC16	4088.38
ANAPC2	1930.3
ANAPC4	1096.52
ANAPC5	933.356
ANAPC7	2175.24
ANGEL1	399.154
ANGEL2	2195.22
ANGPT1	268.024
ANGPT2	1111.56
ANGPT4	254.733
ANGPTL1	4076.29
ANGPTL2	9210.92
ANGPTL4	574.877
ANGPTL5	5.18829
ANK2	11100.8
ANKAR	15.0216
ANKDD1A	7.19534
ANKDD1B	639.19
ANKEF1	6.36578
ANKFN1	16.0081
ANKFY1	2101.16
ANKH	629.335
ANKHD1	3905.45
ANKIB1	2210.99
ANKLE1	34.9464
ANKLE2	2824.1
ANKMY1	64.4057
ANKMY2	2213.4
ANKRA2	888.223
ANKRD1	610.272
ANKRD10	9279.09
ANKRD11	8496.39
ANKRD12	2168.11
ANKRD13A	4964.12
ANKRD13B	2145.09
ANKRD13C	1014.42
ANKRD13D	975.112
ANKRD16	517.844
ANKRD17	5517.88
ANKRD2	1396.57
ANKRD23	683.016
ANKRD24	781.716
ANKRD27	2021.86
ANKRD28	1458.95
ANKRD29	673.169
ANKRD33B	306.275
ANKRD34A	141.473
ANKRD34B	46.1955
ANKRD34C	2.35174
ANKRD35	375.217
ANKRD37	257.803
ANKRD39	7182.64
ANKRD40	3501.07
ANKRD42	949.232
ANKRD44	2624.85
ANKRD46	1288.92
ANKRD49	577.459
ANKRD52	3078.78
ANKRD53	13.2374
ANKRD54	617.841
ANKRD55	19.2433
ANKRD6	326.669
ANKRD61	80.4539
ANKRD63	18.5308
ANKRD65	25.3378
ANKRD66	117.85
ANKRD9	53.7444
ANKS1A	2385.38
ANKS1B	23.7259
ANKS3	2299.98
ANKS6	156.537
ANKUB1	3.75493
ANLN	957.354
ANO10	933.093
ANO3	53.7615
ANO4	50.6586
ANO5	2063.13
ANO6	2329.31
ANO8	4108.99
ANO9	8.96721
ANTXR1	10550
ANTXR2	4101.3
ANXA1	2421.78
ANXA13	87.4861
ANXA2	15991.3
ANXA4	996.665
ANXA5	6446
ANXA6	19846
ANXA9	828.158
AOAH	56.8954
AOC1	38.765
AOC2	33.3477
AOX1	1203.98
AP1B1	2755.9
AP1G1	5152.07
AP1G2	728.497
AP1M1	1639.37
AP1M2	5.17305
AP1S1	845.454
AP1S3	19.1554
AP2A1	4571.99
AP2A2	6563.42
AP2B1	6849.57
AP2M1	8239.29
AP2S1	1698.76
AP3B1	1957.8
AP3B2	117.18
[truncated: 15,929 more rows]

## Sheet: Supplementary Table 4
Suppl. Table 4: List of genes up-regulated (P<0.05) in muscle from IUGR relative to NW littermates. Genes with FDR<0.1 are shown first. Genes that were validated by qPCR are indicated by #
GeneSymbol	Fold Change	P-Value	FDR
ENSSSCG00000002483	46502.3	5.47693e-05	0.0264207
ENSSSCG00000009667	2331.35	0.000332568	0.0825747
APOH	528.132	0.000152559	0.0536626
PLG	527.063	0.000276435	0.0740846	#
SERPINA5	184.667	0.000295468	0.0767488
PSP-II	55.646	0.000356347	0.0847403
CIDEB	24.2911	0.000214989	0.0625842
ABCC2	21.2774	0.000146442	0.0526071
SLC17A2	20.317	4.02184e-05	0.0230008
ENSSSCG00000013057	20.0495	0.000227866	0.0652083
HNF1B	19.1003	2.12231e-05	0.0162877
ABCC6	16.6955	9.76574e-05	0.0377094
CAMSAP3	12.1468	3.82169e-05	0.0230008
SPTA1	9.81984	0.000350307	0.0844942
DPYS	8.36221	0.000472503	0.0993635
ENSSSCG00000009046	7.35013	9.1041e-05	0.0377094
ENSSSCG00000040980	6.42119	3.23064e-05	0.0202023
F5	6.12629	8.29177e-10	4.66661e-06	#
SGK2	5.7163	7.24059e-05	0.0330406
PNPLA3	4.92446	4.08685e-05	0.0230008	#
ENSSSCG00000006491	3.52899	0.00047669	0.0993635
AQP9	3.36803	9.66765e-05	0.0377094
ENSSSCG00000027454	3.339	3.05144e-05	0.0198156
KLB	2.60928	0.000160956	0.0554607	#
HAPLN3	2.31343	0.000133201	0.0488905
ENSSSCG00000033648	1.9326	2.34683e-06	0.00344099
AK4	1.84728	0.000292563	0.0767488
ENO2	1.82496	4.84132e-05	0.0244188
SASS6	1.69463	0.000252017	0.06863
ENSSSCG00000010893	1.65411	7.20111e-06	0.00759897
ENSSSCG00000022543	1.59701	9.27952e-05	0.0377094
TENT5A	1.53188	0.000187539	0.0581372
CREB5	1.50604	0.000443565	0.0964585
ACSS3	1.4924	0.000337977	0.0827015
EGR1	1.4716	2.70242e-05	0.0182511
PRKG1	1.42414	0.00019073	0.0581372
ENSSSCG00000022925	1.40577	3.79169e-06	0.00457277
CTSC	1.30672	0.000475519	0.0993635
GeneSymbol	Fold Change	P-Value	FDR
IGFBP1	7696.99	0.000783168	0.119465	#
TAT	7526.36	0.000806877	0.119465
APOC2	7219.34	0.000853561	0.120096
ABCB11	4671.04	0.00152037	0.161273
ENSSSCG00000025413	3408.58	0.00227165	0.196455
F9	3061.85	0.00259438	0.215028
TDO2	2782.55	0.00291986	0.23145
PRODH2	1837.21	0.00479813	0.287275
APOC3	1506.41	0.00434418	0.274709
HAO1	1501.46	0.00606078	0.324858
ENSSSCG00000002486	1032.97	0.00925335	0.394878
HRG	1014.09	0.00757689	0.352419
ENSSSCG00000030371	964.156	0.00130786	0.153259
ITIH2	930.151	0.00116968	0.148488
AHSG	858.878	0.000667286	0.117753	#
AMBP	836.638	0.00123721	0.152475
SPP2	780.469	0.00624582	0.331022
FETUB	762.983	0.0102731	0.415948
GC	620.845	0.0129508	0.46977
AFP	594.074	0.00332712	0.243126
ENSSSCG00000005488	555.982	0.00136287	0.153404
AFM	464.783	0.00882639	0.385373
ENSSSCG00000008998	394.17	0.0033989	0.246296
ASGR2	369.061	0.00152829	0.161273
ASGR1	360.15	0.00164019	0.166356
SERPINA11	323.87	0.0302019	0.677828
SERPINA3-2	295.971	0.01722	0.527662
ENSSSCG00000022759	271.791	0.0138066	0.486663
FGG	243.103	0.00356368	0.253878
BHMT	241.691	0.0170457	0.524224
APOA2	222.108	0.0213481	0.588369
BHMT2	206.908	0.0456219	0.787998
NR1H4	194.938	0.0483211	0.808234
UGT2B31	191.714	0.048778	0.809801
MAT1A	172.582	0.0188658	0.559808
TF	166.117	0.000699319	0.118915	#
ANGPTL3	163.355	0.0204923	0.580522
SERPINA1	135.289	0.00130441	0.153259
HNF4A	123.549	0.00331655	0.243126	#
ENSSSCG00000028901	112.353	0.0267687	0.638365
TMEM82	102.319	0.00641142	0.332057
ALDOB	95.0075	0.0011272	0.146743	#
PROC	95.0039	0.00108985	0.146041
SERPINC1	83.2824	0.00135605	0.153404
ENSSSCG00000037895	69.0247	0.000796717	0.119465
HSD17B2	66.3767	0.000794628	0.119465
DEFB1	64.8149	0.00858875	0.379952
ENSSSCG00000002825	64.5289	0.0120874	0.453657
ENSSSCG00000004355	63.3831	0.0248094	0.616911
APOB	62.1357	0.000951708	0.129586	#
ANGPTL8	59.6581	0.00707004	0.344538
FGB	58.6071	0.00228057	0.196455
ENSSSCG00000031491	55.5275	0.00311734	0.240334
ENSSSCG00000031622	52.0243	0.035156	0.724017
C8A	50.1585	0.00594081	0.322057
ONECUT2	49.4941	0.0071103	0.344538
HAMP	47.6145	0.0423826	0.775286
ASPDH	47.1803	0.0110423	0.429583
SLC22A7	47.0436	0.00325855	0.241454
ATP6V1B1	46.8698	0.0130492	0.46977
GOLT1A	46.628	0.020591	0.58123
A1BG	46.6049	0.00171852	0.169681
ADTRP	46.5152	0.0162819	0.513415
KNG1	46.3599	0.00141755	0.155415	#
ENSSSCG00000010546	43.6821	0.0029633	0.232709
ITIH1	40.9892	0.00252684	0.211204
MEI1	39.7688	0.00529655	0.306313
ENSSSCG00000035447	37.0407	0.0163901	0.513415
SERPINA6	37.0169	0.00988466	0.404547
DUSP9	36.1776	0.00462631	0.284039
ENSSSCG00000030262	35.2789	0.0037343	0.261618
ENSSSCG00000012524	35.0281	0.0264838	0.632464
SMLR1	33.9179	0.000735533	0.119465
FOXA1	33.1804	0.0214957	0.589177
ITIH3	32.8882	0.00259807	0.215028
ENSSSCG00000029248	32.2671	0.0378813	0.75009
AZU1	31.8953	0.0161031	0.513415
ENSSSCG00000024520	31.6826	0.00323718	0.241454
S100G	30.9257	0.000901727	0.125213
FGL1	30.0556	0.00489464	0.28918
ENSSSCG00000021998	29.7005	0.000494134	0.100518
IFN-ALPHA-13	28.0274	0.0432894	0.775286
PGLYRP2	27.0498	0.0227127	0.605
GJB1	24.8551	0.0101669	0.413635
GDF2	24.6818	0.0130125	0.46977
ENSSSCG00000035073	22.1833	0.0166064	0.517311
PLA2G12B	21.0389	0.0497141	0.8189
CDH16	20.9661	0.0055504	0.313782
FABP1	20.7477	0.00676269	0.343507
VTN	20.5265	0.00804402	0.364116
PAH	20.48	0.0104792	0.419212
ENSSSCG00000031246	20.1144	0.00500216	0.294274
ALB	19.2621	0.0109496	0.429583
ITIH4	18.5809	0.002855	0.227697
TSSK3	17.8626	0.000669528	0.117753
SERPINF2	17.7172	0.00677417	0.343507
ENSSSCG00000013665	17.232	0.0121179	0.453657
ENSSSCG00000037342	17.1064	0.0232956	0.60931
SLC17A8	16.84	0.0348686	0.724017
ENSSSCG00000039465	16.3169	0.0414482	0.775286
TTR	16.2023	0.00635778	0.331022
COMP	16.1689	0.00788113	0.361566
BHLHA15	15.8462	0.0103455	0.417878
ENSSSCG00000009138	15.7186	0.00689715	0.344538
FTCD	15.4209	0.0165726	0.517311
RBP4	15.2022	0.0104869	0.419212	#
RIIAD1	15.1348	0.0477109	0.806357
A2M	14.3904	0.0145205	0.493405
F2	14.2678	0.00804309	0.364116
LHX8	14.2041	0.0439374	0.775286
VIL1	13.9728	0.0174803	0.532739
SLC22A1	13.6076	0.035796	0.730039
PAQR9	13.224	0.0268765	0.639131
ENSSSCG00000010549	12.8454	0.00696213	0.344538
A1CF	12.8413	0.00278052	0.223554
ENSSSCG00000024402	12.8253	0.0163199	0.513415
CLEC4G	11.7532	0.00798113	0.363217
DNAJC22	11.3099	0.00200419	0.18904
SLC6A11	11.1066	0.0159183	0.50999
SCTR	10.8896	0.00418179	0.26993
HGFAC	10.5397	0.00924027	0.394878	#
CPN2	10.506	0.00465207	0.284433
ENSSSCG00000025502	10.3921	0.00637183	0.331022
AKR1D1	10.1958	0.0105104	0.419212
MBL1	10.0269	0.0116383	0.444574
PIPOX	10.004	0.00236459	0.201635
SLC39A5	9.71731	0.0172161	0.527662
AGT	9.59923	0.025791	0.62957
OIT3	9.36719	0.000816401	0.119465
GYS2	9.2984	0.0135548	0.480796
CLEC4F	9.09145	0.0498499	0.819956
CPB2	9.07533	0.0318353	0.692478
F12	9.06839	0.0119353	0.449811
C2orf72	8.8061	0.00165528	0.166356
ENSSSCG00000002749	8.76833	0.0225329	0.603882
HNF1A	8.68251	0.00116163	0.148488	#
DIO1	8.59994	0.0104486	0.419212
UPP2	8.55603	0.0180682	0.543785
RHAG	8.55426	0.00400666	0.26817
DGKK	8.49179	0.00743722	0.349367
GCGR	8.46455	0.0127994	0.468309
APOF	8.36526	0.0316059	0.689449
KLF1	8.17567	0.034763	0.723856
SLC10A1	8.15701	0.00929309	0.394878
SLC2A2	8.1341	0.0140439	0.488284
ENSSSCG00000004098	8.11214	0.0207582	0.58123
CCL16	8.11121	0.00990469	0.404547	#
SLC30A2	8.10675	0.0245998	0.616911
ARG1	8.07591	0.028242	0.654228
C5	8.04452	0.00449036	0.27839
ENSSSCG00000031090	8.04427	0.0288908	0.663664
HOXA13	7.98433	0.00933169	0.394878
DMC1	7.96711	0.0340684	0.720094
CILP2	7.83108	0.00444614	0.277006
TFR2	7.62892	0.0169504	0.523913
KLKB1	7.41755	0.000787442	0.119465
SERPIND1	7.25408	0.0176837	0.537966
ENSSSCG00000028203	7.19294	0.024662	0.616911
FAM110C	7.13676	0.00370227	0.260455
AGMAT	7.02735	0.0303782	0.678004
ENSSSCG00000024914	6.90377	0.0195415	0.566905
HPX	6.69183	0.0221617	0.600091
ANKS4B	6.65452	0.0386447	0.756659
CYP4A24	6.60835	0.00532507	0.306855
FAM19A4	6.57699	0.0449285	0.782056
ADD2	6.49601	0.00865362	0.381482
ENSSSCG00000040098	6.39864	0.0197566	0.570207
ENSSSCG00000035706	6.38229	0.00790873	0.361566
ENSSSCG00000040711	6.31483	0.0148174	0.4954
CLDN4	6.0434	0.000581686	0.114326
AMDHD1	6.00991	0.00348796	0.250599
AKNA	5.88056	0.0258118	0.62957
SLC26A1	5.84816	0.0241477	0.61609
CPS1	5.591	0.0394288	0.76193
CHST13	5.46956	0.0193815	0.565651
GREM1	5.45816	0.0113489	0.437619
DMGDH	5.28059	0.00433136	0.274709
HGD	5.23874	0.0255714	0.628644
TACR1	5.17473	0.00614311	0.328229
SHANK2	5.1389	0.00963545	0.400702
APOC4	5.13825	0.0260425	0.631615
RAB17	5.129	0.0202474	0.578438
HSD17B6	5.12704	0.0178022	0.539462
FRMD1	5.11059	0.000690898	0.118915
SLC2A5	5.09183	0.0353136	0.725256
LYPD3	4.99403	0.0129865	0.46977
C8B	4.9709	0.00132391	0.153259
DGAT2	4.86538	0.0359242	0.730039
ENSSSCG00000020872	4.73906	0.00903373	0.391084
ENSSSCG00000032653	4.72612	0.00146984	0.159807
CYP2D25	4.70051	0.00285903	0.227697
HPN	4.69828	0.0481607	0.807492
ENSSSCG00000006455	4.67586	0.0156318	0.505828
ENSSSCG00000006592	4.61114	0.0381183	0.751007
ETNK2	4.56661	0.00475393	0.285642
AHRR	4.56085	0.0209955	0.58371
AGMO	4.53936	0.0340769	0.720094
TRARG1	4.45989	0.023212	0.60931
CACNG7	4.43584	0.00217813	0.193556
UROC1	4.407	0.04641	0.793292
F13B	4.33032	0.00213852	0.193084
TOGARAM2	4.29999	0.0005891	0.114326
GATA1	4.14102	0.0148705	0.496191
ENSSSCG00000021767	4.02393	0.0314909	0.689449
COLEC11	4.00923	0.0192287	0.565606
HOOK1	3.92226	0.0483485	0.808234
ANPEP	3.84084	0.0397306	0.7636
C1orf210	3.8348	0.0227538	0.605
ESRP2	3.82421	0.043516	0.775286
ASAH2	3.82345	0.0140379	0.488284
TMPRSS6	3.78087	0.00685437	0.344538
SARDH	3.76887	0.0193612	0.565651
GRID2IP	3.72314	0.00308278	0.23876
ENSSSCG00000003047	3.63433	0.042443	0.775286
ENSSSCG00000000854	3.62909	0.0481469	0.807492
APOM	3.60218	0.042422	0.775286
CELF4	3.53464	0.0308636	0.681419
ENSSSCG00000007858	3.44494	0.00713852	0.344538
IYD	3.42259	0.00151128	0.161273
HKDC1	3.42132	0.0081355	0.366293
NELL1	3.39331	0.0272991	0.643333
DEFB128	3.38181	0.00275092	0.222232
ENSSSCG00000036044	3.37559	0.00621528	0.331022
PIWIL4	3.37253	0.00594105	0.322057
SLC23A1	3.31858	0.0406415	0.770394
ENSSSCG00000026520	3.27636	0.0260181	0.631615
G6PC	3.24199	0.0348123	0.723856
LY75	3.24139	0.0143431	0.491057
HHLA2	3.22781	0.0187573	0.557567
CCDC38	3.22122	0.0173014	0.52886
GLDC	3.13457	0.00961007	0.400633
COLEC10	3.10937	0.003451	0.249003
AGXT2	3.09074	0.00856377	0.379952
KRT8	3.03031	0.00164434	0.166356
ENSSSCG00000009673	3.0205	0.000758184	0.119465
TRIM58	3.00382	0.0370574	0.741323
HAL	2.97411	0.0293828	0.668272
THRSP	2.97377	0.00314873	0.241454
PLS1	2.94466	0.0283374	0.655408
HBM	2.92148	0.00907091	0.391084
SLC13A3	2.90744	0.0391598	0.759971
ENSSSCG00000031527	2.90228	0.0227183	0.605
DENND2D	2.82129	0.0141708	0.488284
NOXA1	2.80923	0.0359312	0.730039
ENSSSCG00000029043	2.77607	0.0328427	0.701919
MYL3	2.74004	0.0427761	0.775286
ENSSSCG00000006350	2.73839	0.0184885	0.553475
ENSSSCG00000036358	2.69191	0.0155337	0.505828
F10	2.68652	0.0131466	0.471268
AHSP	2.68532	0.0232627	0.60931
DNAJC12	2.66405	0.010465	0.419212
EMB	2.6555	0.0020995	0.191448
FGFR2	2.64595	0.00958605	0.400633	#
LGR5	2.64255	0.0170196	0.524224
GSTO2	2.63705	0.00570302	0.320622
ENSSSCG00000010056	2.60758	0.0193233	0.565651
DAB1	2.57303	0.0326221	0.701919
MAL2	2.5591	0.00266215	0.218193
HOXA11	2.55503	0.0294627	0.668612
ENSSSCG00000012071	2.53576	0.0149389	0.497492
LBP	2.5191	0.0178926	0.539462
FZD5	2.49766	0.00703222	0.344538
CLU	2.46098	0.0404788	0.770394
C4BPB	2.45063	0.0425073	0.775286
B4GALNT4	2.4374	0.00850025	0.378676
SCML4	2.43524	0.00220315	0.194052
HCN1	2.41595	0.00587075	0.322057
ZNF790	2.4133	0.0345486	0.723856
PLEK2	2.38823	0.0308818	0.681419
SLC4A1	2.36725	0.00541469	0.309481
SOAT2	2.35811	0.0214954	0.589177
ZNF385B	2.35228	0.0245394	0.616911
KYNU	2.35165	0.0359878	0.730311
B4GALT6	2.33544	0.0430278	0.775286
SLC15A1	2.32749	0.0347034	0.723856
SPRY3	2.31955	0.0377619	0.75009
ANG	2.30441	0.0229714	0.607656
ENSSSCG00000006621	2.29856	0.0204825	0.580522
FGFR3	2.27884	0.016315	0.513415
ENSSSCG00000036109	2.26322	0.0303707	0.678004
HAAO	2.25059	0.0378335	0.75009
ENSSSCG00000037206	2.21498	0.0438915	0.775286
MTTP	2.21082	0.0207031	0.58123
RNF128	2.20656	0.00147654	0.159807
ENSSSCG00000040779	2.17396	0.0361633	0.731197
ENSSSCG00000039854	2.1713	0.00210905	0.191448
NR1I2	2.15949	0.0489497	0.811338
MST1	2.15771	0.0275104	0.643333
C2orf40	2.14332	0.0230315	0.607656
RIMS1	2.13696	0.0229916	0.607656
PLD5	2.1342	0.0429037	0.775286
CXCL2	2.13144	0.00704277	0.344538
PPP1R1B	2.12347	0.01622	0.513415
IGFBP2	2.11718	0.0484929	0.808849
LARGE2	2.10913	0.00199844	0.18904
SELL	2.10612	0.00378265	0.262824	#
ZSWIM5	2.10264	0.0247695	0.616911
GLS2	2.09085	0.0121644	0.454226
ENSSSCG00000040554	2.08232	0.0135065	0.480092
PALM3	2.07907	0.00468327	0.284433
CREB3L3	2.05428	0.0427528	0.775286
MGST2	2.05002	0.0258222	0.62957
PAPPA2	2.04798	0.000655797	0.117753	#
ENSSSCG00000039942	2.04737	0.0109545	0.429583
ENSSSCG00000008511	2.02676	0.028795	0.663266
ENSSSCG00000002573	2.0127	0.00659764	0.338585
MAOB	2.01141	0.0428372	0.775286
SCIN	2.01102	0.0234572	0.60931
NPTX1	2.01004	0.0309982	0.682364
FAM131B	2.00037	0.00398042	0.26775
PDZK1	1.99846	0.0350079	0.724017
OTC	1.99468	0.0386039	0.756659
RASEF	1.98743	0.0469041	0.798315
KCNC4	1.97766	0.0369673	0.741278
C4orf17	1.95947	0.015615	0.505828
ADGRG2	1.95707	0.00651292	0.335257
SORD	1.94989	0.0191403	0.564975
SLC16A12	1.94263	0.0137748	0.486557
ADAMTS3	1.94013	0.0143027	0.490827
DMTN	1.93604	0.00508766	0.298264
ENSSSCG00000031738	1.92272	0.0129425	0.46977
MLXIPL	1.91317	0.0277393	0.646893
FLRT3	1.87814	0.0027085	0.219857
WFIKKN2	1.86919	0.00711074	0.344538
ENSSSCG00000023128	1.85359	0.00717162	0.344538
CDH2	1.85162	0.0072306	0.34584
KRT80	1.84886	0.0269347	0.639615
SULT1C2	1.84232	0.0378754	0.75009
ANGPTL6	1.82166	0.000703497	0.118915
ERMAP	1.81948	0.0382086	0.751007
ZNF185	1.80506	0.00650021	0.335257
LAMA1	1.79496	0.048461	0.808849
MIOX	1.78135	0.0206917	0.58123
LEPR	1.77487	0.0425309	0.775286
CPN1	1.77401	0.0429103	0.775286
EIF5A2	1.77005	0.00122452	0.15202
SLFN14	1.76855	0.0502726	0.821224
FBP1	1.76713	0.037745	0.75009
CDHR5	1.74997	0.0397539	0.7636
COL13A1	1.74245	0.00454543	0.280091
FAT3	1.72526	0.030515	0.678807
ENSSSCG00000022738	1.72347	0.0458364	0.788891
STEAP3	1.71821	0.0498753	0.819956
LYNX1	1.71447	0.00216383	0.193374
HAO2	1.70333	0.0163809	0.513415
AFMID	1.69079	0.00134082	0.153259
CDK18	1.69039	0.0186241	0.556548
HHIP	1.68299	0.0145837	0.493405
ENSSSCG00000012101	1.67957	0.0123956	0.457553
CPM	1.67318	0.00176126	0.171891
STARD4	1.67047	0.00756959	0.352419
FGF6	1.65696	0.0236606	0.610843
FAM200A	1.65095	0.0102387	0.415554
GPX1	1.6483	0.00270151	0.219857
TMEM35A	1.63953	0.0156714	0.505828
ENSSSCG00000039813	1.63877	0.0300648	0.675917
SLC5A3	1.63507	0.0095722	0.400633
PSAT1	1.63356	0.0287298	0.663266
SERTAD4	1.62811	0.000599642	0.11484
SLC35F1	1.62681	0.0354765	0.725708
ACOX2	1.62433	0.0319861	0.693265
STXBP2	1.62379	0.0107687	0.425867
ENSSSCG00000002709	1.62164	0.040784	0.770394
AMPH	1.61593	0.0456787	0.787998
IGSF9B	1.61033	0.049527	0.817413
ENSSSCG00000001098	1.60405	0.050372	0.821653
ESM1	1.60365	0.0315562	0.689449
NHS	1.59432	0.0219945	0.597035
IFN-ALPHA-15	1.59311	0.00321402	0.241454
GRAMD1C	1.57261	0.00788413	0.361566
CRABP2	1.56937	0.0173217	0.52886
INHBA	1.56926	0.0168524	0.522665
IL31RA	1.5603	0.0474196	0.804655
WISP1	1.55756	0.0260741	0.631615
DKK3	1.54959	0.00979121	0.404193
ENSSSCG00000039365	1.54822	0.00546955	0.310936
CEP126	1.54753	0.0351631	0.724017
TNFRSF12A	1.54675	0.0478771	0.807492
ENSSSCG00000010006	1.5436	0.0397367	0.7636
NTRK2	1.54239	0.0225763	0.604086
OSBPL3	1.5412	0.0439082	0.775286
DHCR24	1.52973	0.00307419	0.23876
ENSSSCG00000027998	1.52065	0.0322949	0.698166
EPHX3	1.50718	0.036248	0.731197
ENSSSCG00000026486	1.50444	0.0383317	0.75255
SCARA5	1.49983	0.0306752	0.679685
SLC46A3	1.49735	0.0463011	0.793292
SORBS1	1.49249	0.000665045	0.117753
GLUD1	1.48778	0.036637	0.736404
SCN3B	1.48702	0.00250083	0.21007
KCNE3	1.48321	0.0234003	0.60931
CRISPLD1	1.48205	0.0161347	0.513415
SLC39A8	1.47747	0.0415777	0.775286
CYP51A1	1.47734	0.00361738	0.256621
HMGCR	1.47673	0.00703708	0.344538
E2F5	1.47423	0.0425305	0.775286
FAM177A1	1.47398	0.00970488	0.401703
CYFIP2	1.45908	0.0169735	0.523913
FAH	1.4576	0.00186184	0.17861
IGF2BP2	1.45251	0.000803866	0.119465
FKBP5	1.45078	0.00334075	0.243126
MERTK	1.4498	0.00936452	0.395276
ENSSSCG00000017920	1.4459	0.0457241	0.787998
FGF1	1.44116	0.0444987	0.779373	#
RDH16	1.4366	0.00792343	0.361566
NRCAM	1.4361	0.0015095	0.161273
TMOD2	1.43266	0.0125103	0.460184
ENSSSCG00000036516	1.43165	0.0245282	0.616911
SLC4A4	1.41971	0.00355378	0.253878
COLCA2	1.4195	0.00450132	0.27839
ENSSSCG00000029347	1.41949	0.0447365	0.781917
MTMR11	1.41832	0.0246229	0.616911
SEMA3B	1.41623	0.00880456	0.385373
SLC25A13	1.41353	0.046421	0.793292
ENSSSCG00000012152	1.41342	0.0132228	0.472995
GALNT5	1.41241	0.0281793	0.654228
CD84	1.41134	0.0315941	0.689449
MRC1	1.41115	0.00140296	0.155415
ENSSSCG00000030560	1.40742	0.00386082	0.263317
OCIAD2	1.40574	0.0309095	0.681419
VWCE	1.40299	0.0366083	0.736404
KBTBD6	1.40036	0.0420147	0.775286
IRS2	1.39877	0.0276012	0.644563
SEMA4G	1.39516	0.0212685	0.588369
KLHL3	1.39435	0.0189295	0.560711
FGD3	1.39114	0.0415332	0.775286
C19orf66	1.38656	0.0199208	0.573965
RELN	1.38205	0.0152545	0.50206
HSD17B7	1.38147	0.0302702	0.677828
FADS1	1.37542	0.0449892	0.782056
NCEH1	1.37486	0.00592185	0.322057
ENSSSCG00000030638	1.37214	0.0375061	0.747696
SGTB	1.37192	0.0290217	0.664472
NHSL1	1.36851	0.0209484	0.58371
SMAD9	1.36796	0.0406042	0.770394
UHRF1BP1L	1.36778	0.00985871	0.404547
BAIAP3	1.35621	0.0250675	0.621113
BEND6	1.34655	0.0465085	0.793983
CD14	1.34603	0.0475781	0.805727
SRGAP3	1.34482	0.0379661	0.750609
RHOD	1.34478	0.0272068	0.643333
TMEM136	1.34101	0.0223673	0.602702
ADGRD1	1.33863	0.0111142	0.431384
MTR	1.33614	0.000904759	0.125213
GALK1	1.33579	0.0250888	0.621113
AIF1L	1.33264	0.0118159	0.449351
SYNGAP1	1.33241	0.00205439	0.190584
SORBS2	1.33034	0.0165931	0.517311
CDIPT	1.32982	0.00718142	0.344538
ABHD18	1.32892	0.0438702	0.775286
HGF	1.3282	0.0434636	0.775286
SFRP2	1.32536	0.0128144	0.468309
SQLE	1.32188	0.0215844	0.589786
SNTB2	1.32145	0.0405874	0.770394
SLC38A5	1.31945	0.0336042	0.714576
MSMO1	1.31825	0.0237003	0.610843
DOP1B	1.31564	0.00384398	0.263317
PRDM11	1.31509	0.00787927	0.361566
CA2	1.3119	0.0473221	0.804392
SLC25A27	1.31177	0.0387203	0.756659
ENSSSCG00000032003	1.30876	0.0435207	0.775286
CGNL1	1.30657	0.00896728	0.390215
PC	1.3057	0.0275075	0.643333
NAT14	1.30356	0.024237	0.61609
NECTIN3	1.30351	0.0134628	0.479547
ARHGEF26	1.30323	0.0013985	0.155415
OSMR	1.30238	0.0437619	0.775286
NUPR1	1.30193	0.00411811	0.269716
CAPG	1.30165	0.00729137	0.346782
CADM1	1.30164	0.0254355	0.626938
CD302	1.30082	0.0138726	0.487968
MCF2L	1.29653	0.0425412	0.775286
ARID3A	1.29548	0.0242454	0.61609
MGST1	1.29543	0.0313464	0.688234
TMC8	1.29327	0.0341871	0.720619
HSD17B13	1.29242	0.0151143	0.501356
FER	1.2897	0.0157545	0.505828
LSS	1.28954	0.0183551	0.550458
ENSSSCG00000039222	1.28854	0.0203652	0.578866
ENSSSCG00000016725	1.28637	0.0306544	0.679685
ITPR3	1.28554	0.0443376	0.778167
TBCK	1.28399	0.0272809	0.643333
CSDC2	1.27823	0.0139511	0.488284
LDLRAD4	1.27459	0.04922	0.814019
ATP1A1	1.26152	0.0322767	0.698166
FAM20B	1.2548	0.0423678	0.775286
GSPT2	1.25409	0.0347141	0.723856
ENSSSCG00000016119	1.25014	0.0349618	0.724017
ALDH5A1	1.24701	0.0449909	0.782056
ADGRG6	1.24579	0.0194654	0.566645
HECW2	1.24496	0.00293608	0.231649
TMEFF2	1.24401	0.00367569	0.259667
GGH	1.24188	0.0456167	0.787998
EGFL6	1.24001	0.0492249	0.814019
AACS	1.23853	0.0273451	0.643333
HMGCS1	1.23848	0.00596008	0.322057
KLF12	1.23737	0.0218298	0.594472
ENSSSCG00000038144	1.23558	0.0128753	0.469518
FKBP11	1.23315	0.044386	0.778206
SSH2	1.23237	0.0378954	0.75009
SIGMAR1	1.23008	0.0439957	0.775286
HSPA12B	1.22959	0.0435404	0.775286
FASN	1.22814	0.0141111	0.488284
AKT3	1.22632	0.0074353	0.349367
PDZD2	1.22575	0.00909752	0.391084
VASN	1.22479	0.0358245	0.730039
ELOVL5	1.22362	0.0151975	0.50196
TBC1D12	1.22296	0.0489667	0.811338
KLF7	1.22069	0.0146116	0.493405
LIPA	1.22043	0.0402193	0.769041
SLC40A1	1.21947	0.0114064	0.438693
SIPA1L2	1.21779	0.0303985	0.678004
RHNO1	1.21761	0.0346746	0.723856
EIF3D	1.21558	0.0290409	0.664472
THBS1	1.21518	0.0168137	0.522665
MEOX1	1.21452	0.0227467	0.605
MAP3K1	1.21278	0.0411466	0.774491
GART	1.2113	0.0139345	0.488284
ELOVL1	1.21004	0.0473564	0.804392
BACH2	1.2099	0.0425874	0.775286
ENSSSCG00000015814	1.20972	0.027009	0.640478
ENSSSCG00000006324	1.20898	0.00234212	0.200732
SINHCAF	1.20811	0.0368171	0.739144
AP5M1	1.2075	0.0482442	0.80809
IGF2BP3	1.20674	0.0439799	0.775286
EPB41L5	1.20576	0.040859	0.770394
PDGFC	1.20363	0.0414675	0.775286
SCARB2	1.20362	0.00467486	0.284433
ALDH18A1	1.20209	0.00414097	0.26993
URB1	1.2007	0.0436444	0.775286
TEK	1.20015	0.015081	0.501236
ENSSSCG00000023264	1.19475	0.0206751	0.58123
GLI3	1.1941	0.0262645	0.631776
SLC35F5	1.19371	0.0228729	0.607211
KIF2A	1.1928	0.00304266	0.237834
APBB2	1.19241	0.00402733	0.26817
ATP11A	1.19033	0.0370226	0.741323
PHIP	1.18967	0.0323487	0.698433
PALM2	1.18764	0.00134342	0.153259
HIPK1	1.18724	0.0347418	0.723856
KIF3A	1.18682	0.029153	0.666061
TSPAN6	1.18588	0.0208452	0.5827
KANK1	1.18219	0.0146055	0.493405
RBMS2	1.18036	0.0340065	0.720094
GFPT1	1.17691	0.0487507	0.809801
FBN1	1.17416	0.0475433	0.805727
ENSSSCG00000034072	1.17388	0.0428782	0.775286
ENSSSCG00000033037	1.17248	0.0440358	0.775286
FAM160B1	1.17033	0.0402026	0.769041
ENSSSCG00000004392	1.16893	0.0405077	0.770394
TRAK2	1.16873	0.0196334	0.567621
EPS15	1.16624	0.0299543	0.675231
JAG1	1.16387	0.0437615	0.775286
PROS1	1.15982	0.0210196	0.58371
GGCX	1.15878	0.0237926	0.611437
PRRC2C	1.15683	0.040031	0.767177
AXL	1.15509	0.0394356	0.76193
ENSSSCG00000038646	1.15468	0.0302359	0.677828
RAB14	1.15166	0.0353464	0.725256
ENSSSCG00000023324	1.14706	0.0387155	0.756659
GOLIM4	1.14678	0.0430307	0.775286
PPFIBP2	1.14116	0.0408833	0.770394
EMP1	1.14107	0.0431918	0.775286
THOC2	1.13633	0.0481577	0.807492
GPC3	1.12871	0.0268211	0.638712
YWHAZ	1.11947	0.033079	0.705467

## Sheet: Supplementary Table 5
Suppl. Table 5: List of genes downregulated (P<0.05) in muscle from NW relative to IUGR littermates. Genes with FDR<0.1 are shown first. Genes that were validated by qPCR are indicated by #
GeneSymbol	Fold Change	P-Value	FDR
ENSSSCG00000037290	0.00430791	1.73766e-05	0.0142165
ENSSSCG00000031227	0.0112557	4.91731e-05	0.0244188
NKX6-2	0.0185923	0.000311891	0.0785966
ACTN3	0.225267	2.59295e-17	2.18897e-13	#
ENSSSCG00000031311	0.273642	1.32701e-06	0.00248948
ART5	0.495102	0.000437571	0.0964585
PDCD1LG2	0.502946	1.12369e-06	0.00237154
FAM184B	0.514573	2.06058e-06	0.00344099
TP73	0.535849	1.76822e-05	0.0142165
MYBPC2	0.570549	9.65189e-19	1.62963e-14	#
DUSP23	0.597624	7.03527e-08	0.000237567
CASQ1	0.603046	0.000236862	0.065956
IGFBP5	0.629701	1.73502e-09	7.32353e-06
RET	0.635547	1.00237e-05	0.00908595	#
GPD1	0.63592	0.000182483	0.0581372
HS3ST6	0.651692	0.000191702	0.0581372
SPATA20	0.661682	4.27856e-05	0.0231037
HS6ST1	0.692843	4.37882e-05	0.0231037
ASB2	0.693442	3.93462e-07	0.0011072
NTN4	0.70652	0.000238292	0.065956
ENSSSCG00000029088	0.708072	0.000445615	0.0964585
CKM	0.709682	6.41267e-06	0.0072181
ABLIM2	0.713333	9.93346e-05	0.0377094
ENHO	0.716851	8.33588e-05	0.0370376
IVNS1ABP	0.718209	6.32876e-05	0.0296819
ENSSSCG00000036235	0.718406	9.51923e-07	0.00229604
ANK1	0.718671	0.000206805	0.0612577
ACE	0.718698	2.44562e-06	0.00344099
TRAF2	0.721561	2.59125e-05	0.0182295
STAC3	0.723373	1.02247e-05	0.00908595
PFKM	0.73213	0.000192827	0.0581372
ENSSSCG00000020963	0.739443	8.75182e-05	0.0377094
EEF2K	0.742914	0.000100505	0.0377094
MVP	0.755345	2.8279e-06	0.00367279
TNK2	0.758982	2.27665e-05	0.0167126
AMOTL1	0.768495	0.000174418	0.0577426
ENSSSCG00000035429	0.769738	0.000434847	0.0964585
BIN1	0.786638	9.15121e-06	0.00908595
COL15A1	0.786671	0.000373441	0.0863724
ENSSSCG00000031899	0.789255	0.000361777	0.0848367
SYNC	0.792524	0.000171735	0.0577426
HRC	0.800212	0.000380633	0.0868461
TRIM72	0.813142	0.000304882	0.0779943
GeneSymbol	Fold Change	P-Value	FDR
ENSSSCG00000031204	0.00717845	0.00522479	0.304191
ENSSSCG00000036784	0.0215802	0.00539337	0.309481
ENSSSCG00000035498	0.0306453	0.0239959	0.614789
ENSSSCG00000036983	0.0565562	0.0417155	0.775286
ENSSSCG00000032870	0.0917666	0.0255791	0.628644
ENSSSCG00000031415	0.114581	0.0147075	0.494665
ENSSSCG00000033181	0.163835	0.016084	0.513415
ENSSSCG00000026816	0.180983	0.0300317	0.675917
ENSSSCG00000033635	0.182267	0.0282476	0.654228
SKOR1	0.26469	0.0362263	0.731197
CELA2A	0.265174	0.0143676	0.491057
PCSK2	0.29875	0.0317997	0.692478
ENSSSCG00000040548	0.305191	0.0236363	0.610843
PKP1	0.323652	0.0397459	0.7636
ENSSSCG00000039825	0.339387	0.0140302	0.488284
ENSSSCG00000035718	0.34181	0.0141556	0.488284
ENSSSCG00000033235	0.348386	0.0155924	0.505828
GCG	0.37237	0.00690499	0.344538
NKAIN2	0.381861	0.00204858	0.190584
USH1G	0.382771	0.0231143	0.608833
ENSSSCG00000014378	0.383393	0.0476988	0.806357
TDRD6	0.405783	0.0499568	0.820497
TSHR	0.441231	0.0017559	0.171891
FAM83A	0.446486	0.0040343	0.26817
DCDC1	0.45299	0.0234235	0.60931
ENSSSCG00000010103	0.468246	0.0122865	0.454925
ENSSSCG00000027852	0.46835	0.0109973	0.429583
ENSSSCG00000035477	0.471304	0.014292	0.490827
MT3	0.473459	0.026371	0.631776
ENSSSCG00000006851	0.482625	0.0151698	0.50196
TPD52L1	0.484779	0.00947816	0.399075
ERICH4	0.48723	0.0427645	0.775286
RIMKLA	0.503353	0.0381783	0.751007
ENSSSCG00000011673	0.504391	0.00731217	0.346794
ADRA1B	0.509785	0.0118396	0.449351
ENPEP	0.512568	0.000716972	0.119465
HOXB4	0.513187	0.0403544	0.770394
SLPI	0.518159	0.00883318	0.385373
ENSSSCG00000031796	0.521948	0.0290441	0.664472
RGS8	0.524263	0.0237307	0.610843
RASGRP1	0.524551	0.00048974	0.100518
EPS8L3	0.526308	0.0258405	0.62957
ST8SIA2	0.529728	0.00133762	0.153259
CCDC17	0.531529	0.00840258	0.375315
CRLF1	0.532984	0.00127116	0.153259
ALDH3B2	0.533883	0.0136975	0.484838
TUFT1	0.537339	0.001197	0.150822
PARVB	0.538099	0.0485293	0.808849
IL21R	0.546842	0.00158299	0.163971
ENSSSCG00000036078	0.554871	0.0257369	0.62957
TRIM7	0.555828	0.0358943	0.730039
CEACAM16	0.557612	0.00745295	0.349367
ENSSSCG00000033363	0.564402	0.00418538	0.26993
SOAT1	0.564734	0.00431814	0.274709
ENSSSCG00000014380	0.579921	0.0122138	0.454226
NPPC	0.588589	0.00241149	0.203578
ENSSSCG00000001596	0.595815	0.00930852	0.394878
AMPD1	0.595937	0.00121321	0.151732
METTL11B	0.599176	0.0326362	0.701919
RPL3L	0.601433	0.00600981	0.323151
UCP3	0.603706	0.0107703	0.425867
MGARP	0.606088	0.00908017	0.391084
SLC7A4	0.608218	0.0327547	0.701919
RCAN2	0.609183	0.000612153	0.11484
ENSSSCG00000037444	0.614049	0.0214565	0.589177
CHRNA3	0.617408	0.00382498	0.263317
SORL1	0.618784	0.0099196	0.404547
TP63	0.620698	0.00597037	0.322057
ENSSSCG00000035617	0.623339	0.00931514	0.394878
ENSSSCG00000010064	0.631032	0.00443344	0.277006
ENSSSCG00000039558	0.631105	0.0264103	0.631776
KCNAB1	0.632889	0.000827852	0.119465
ENSSSCG00000033566	0.633397	0.0239406	0.614305
ENSSSCG00000040198	0.63366	0.043335	0.775286
GPR37L1	0.63765	0.0182467	0.54818
TMEM163	0.643195	0.00910305	0.391084
ENSSSCG00000029291	0.644103	0.00807109	0.364364
ADAMTS16	0.649034	0.000804749	0.119465
TMEM52	0.649759	0.00555679	0.313782
SCG3	0.651617	0.00377414	0.262824
ST8SIA5	0.652172	0.00713077	0.344538
ATCAY	0.652694	0.0233587	0.60931
KCNIP3	0.65272	0.00388071	0.263317
AQP3	0.654407	0.0154379	0.505828
ENSSSCG00000034036	0.656371	0.00489702	0.28918
RHCG	0.656387	0.0426444	0.775286
ENDOD1	0.660622	0.00133482	0.153259
PPP1R1A	0.662986	0.00442442	0.277006
ART4	0.665315	0.0389074	0.75856
LSG1	0.665609	0.000704306	0.118915
SLC2A4	0.666678	0.0126619	0.464747
P2RX6	0.668819	0.00155947	0.16354
PRRG1	0.670677	0.00165249	0.166356
ENSSSCG00000015084	0.671844	0.0193978	0.565651
C7orf26	0.671981	0.0381699	0.751007
REC8	0.678404	0.0248043	0.616911
FRMPD3	0.678455	0.017727	0.538314
STRADB	0.679541	0.00200055	0.18904
PARVG	0.681484	0.0462169	0.793292
ENSSSCG00000038036	0.681523	0.00221753	0.194052
ENSSSCG00000040556	0.681671	0.00587075	0.322057
ENO3	0.681972	0.00411015	0.269716
TMOD4	0.685221	0.00323521	0.241454
ATP2A1	0.685938	0.000915053	0.125608
ACER1	0.686639	0.0415951	0.775286
DDIT4L	0.690879	0.0130934	0.470361
CHRNE	0.691832	0.0449708	0.782056
SLC3A1	0.694382	0.0148114	0.4954
SCN1B	0.696227	0.0113526	0.437619
PYROXD2	0.696234	0.00746989	0.349367
HOXB3	0.700441	0.0218649	0.594472
BAIAP2L2	0.704833	0.0233901	0.60931
MYOZ3	0.706617	0.0107155	0.425696
CPA1	0.706683	0.00636278	0.331022
ZBTB7C	0.708091	0.00178341	0.173052
AK1	0.708739	0.0304803	0.678807
PEBP4	0.715539	0.0134615	0.479547
STAT5A	0.717138	0.00216463	0.193374
FSCN2	0.720767	0.00426135	0.273569
ALDH4A1	0.721381	0.0157212	0.505828
MSTN	0.722137	0.0118718	0.449351
KBTBD12	0.722442	0.0178447	0.539462
ADCYAP1R1	0.722839	0.0449521	0.782056
IL34	0.723687	0.00100058	0.13515
RHBDF2	0.724163	0.00110618	0.146147
NKD1	0.726098	0.0305593	0.678899
HOXB2	0.727056	0.017871	0.539462
SH3BGR	0.733779	0.000751393	0.119465
SLC22A23	0.734268	0.0343052	0.722206
ENSSSCG00000034750	0.736786	0.00741181	0.349367
MMP28	0.737007	0.000789207	0.119465
FHL3	0.737301	0.0118965	0.449351
MARCKSL1	0.740678	0.0345908	0.723856
SOX18	0.740694	0.0213532	0.588369
GRIA4	0.740893	0.0391258	0.759971
PDP1	0.740984	0.0375088	0.747696
PLXDC1	0.741786	0.00489827	0.28918
CDH1	0.741822	0.00688439	0.344538
ENSSSCG00000007527	0.741857	0.00319613	0.241454
VAMP5	0.743161	0.00324005	0.241454
SEMA4D	0.743517	0.0407854	0.770394
MTUS1	0.74866	0.00223468	0.194487
TMEM159	0.750757	0.0193551	0.565651
ADSSL1	0.750872	0.00132663	0.153259
BCL3	0.751068	0.045973	0.790436
TAP1	0.751095	0.0437865	0.775286
ENSSSCG00000040701	0.751216	0.0157099	0.505828
QPCT	0.753537	0.0249571	0.61967
ENSSSCG00000000759	0.754072	0.0387812	0.756973
SPRYD4	0.754155	0.0462639	0.793292
CDH13	0.7546	0.00881078	0.385373
CAMK2N1	0.754706	0.0085964	0.379952
ENSSSCG00000031608	0.754818	0.00182013	0.175606
KCNQ5	0.755423	0.0043617	0.274787
CSPG5	0.755849	0.00201535	0.18904
FAM49A	0.756415	0.0312055	0.686034
PENK	0.756859	0.0163381	0.513415
SNRNP35	0.75742	0.0243021	0.61609
MGP	0.759103	0.000524447	0.105414
TPST2	0.760185	0.00473308	0.285642
PGAM2	0.760757	0.00838681	0.375315
SULF2	0.760869	0.027457	0.643333
DBP	0.761289	0.0264176	0.631776
YBX3	0.764692	0.00112986	0.146743
GAPDH	0.765786	0.0224003	0.602702
PFKFB1	0.765926	0.0187388	0.557567
MMP19	0.76605	0.00584306	0.322057
GADD45A	0.766066	0.00627868	0.331022
ASB16	0.766501	0.000787465	0.119465
PGM1	0.767148	0.00571589	0.320622
RAB40B	0.76882	0.00529752	0.306313
CRISPLD2	0.768904	0.0422063	0.775286
FMNL1	0.769099	0.00718298	0.344538
CCR10	0.769314	0.00516138	0.301539
TNNC2	0.769844	0.00627564	0.331022
SHISA2	0.769862	0.000631831	0.117229
TPM1	0.77023	0.0480197	0.807492
CPQ	0.770522	0.0157516	0.505828
CDNF	0.772525	0.0121083	0.453657
MYOZ1	0.772722	0.0213616	0.588369
INPP5B	0.772946	0.0408066	0.770394
S100A6	0.773413	0.0222534	0.601163
HES6	0.773487	0.0144025	0.491258
RBFOX1	0.773937	0.000839413	0.119587
HIST1H1D	0.774488	0.0295677	0.670094
TRIM62	0.774921	0.0207521	0.58123
TCTN1	0.775281	0.000823493	0.119465
PGK1	0.775831	0.00386373	0.263317
TEP1	0.77594	0.034021	0.720094
PROCR	0.776716	0.0202052	0.578211
PLEKHH3	0.778115	0.000582425	0.114326
UBTD1	0.778725	0.0076662	0.355594
CIART	0.779091	0.0247788	0.616911
CACNA1S	0.77924	0.00127411	0.153259
RFTN1	0.779362	0.00412146	0.269716
PDLIM3	0.779375	0.0493736	0.815679
ENSSSCG00000024973	0.779905	0.0433832	0.775286
NDUFA4L2	0.781061	0.00208267	0.191108
LSMEM1	0.781642	0.0157584	0.505828
SERHL2	0.78338	0.0200971	0.577073
CLCN1	0.783907	0.0109852	0.429583
RTN2	0.784247	0.00542564	0.309481
FXYD6	0.784578	0.00960267	0.400633
ZNF658	0.784619	0.0349708	0.724017
EFCC1	0.784626	0.033912	0.720094
TTC9	0.784711	0.0083267	0.373904
RBM38	0.786458	0.0319064	0.692478
RND2	0.78648	0.0419512	0.775286
SH3GLB2	0.78769	0.00141229	0.155415
TNNT3	0.788139	0.0022182	0.194052
ADCY5	0.788832	0.0381882	0.751007
PYGM	0.790327	0.00207609	0.191108
ANO1	0.79085	0.00388331	0.263317
MKNK2	0.791371	0.0122616	0.454925
TRIM63	0.792075	0.031503	0.689449
CAMK2A	0.792353	0.0130446	0.46977
FAM189A2	0.792474	0.04391	0.775286
MAPK12	0.792481	0.0156913	0.505828
PPP1R12B	0.793014	0.000646582	0.117753
CCDC60	0.793763	0.0215878	0.589786
IGSF3	0.794053	0.00115547	0.148488
ENSSSCG00000033790	0.794879	0.0426602	0.775286
MYLPF	0.796043	0.0261509	0.631776
PALD1	0.796701	0.00326058	0.241454
TPI1	0.797031	0.010964	0.429583
SSH3	0.797548	0.0279019	0.649786
NFIX	0.797738	0.00168623	0.168463
C15orf41	0.798285	0.0292864	0.667302
THAP3	0.798321	0.0242787	0.61609
TEF	0.799208	0.0374958	0.747696
ENSSSCG00000002440	0.79959	0.00157627	0.163971
NEURL1B	0.799764	0.0225252	0.603882
BAG3	0.800047	0.0118776	0.449351
HHATL	0.801811	0.0115397	0.442811
PLPP7	0.801926	0.00133998	0.153259
ZNF526	0.802388	0.021072	0.584202
ART3	0.803414	0.000814806	0.119465
ENSSSCG00000040118	0.803565	0.027497	0.643333
ST3GAL5	0.804221	0.0421807	0.775286
JPH1	0.804346	0.0273929	0.643333
RFX5	0.804935	0.00710001	0.344538
SCHIP1	0.804947	0.00584921	0.322057
DHRS7C	0.80497	0.00596661	0.322057
PLEKHM1	0.805638	0.0416395	0.775286
SIAE	0.80567	0.0252956	0.625315
ENSSSCG00000001229	0.805974	0.0390266	0.75913
ZNF71	0.806352	0.0429421	0.775286
ZNF672	0.806406	0.00394621	0.266511
CACHD1	0.806768	0.0146852	0.494665
PDLIM7	0.807768	0.00324793	0.241454
MACROD1	0.809649	0.0221782	0.600091
LYSMD4	0.809905	0.0209942	0.58371
DHRS7B	0.810144	0.0116321	0.444574
PDLIM5	0.810538	0.00726029	0.346279
DTNBP1	0.810619	0.0446339	0.780932
TPM2	0.813227	0.0487418	0.809801
MGLL	0.813843	0.00706151	0.344538
SLC44A2	0.813925	0.0168711	0.522665
TNNI2	0.814718	0.0121885	0.454226
PGAP2	0.814841	0.00489845	0.28918
ENSSSCG00000008722	0.815992	0.0296269	0.670536
SKP2	0.816151	0.0253631	0.626068
HOXA3	0.816621	0.0328155	0.701919
SESN3	0.816961	0.0224175	0.602702
HIP1R	0.81705	0.0243887	0.616504
MYADML2	0.817626	0.0478751	0.807492
MYH8	0.818264	0.0155976	0.505828
HOXD8	0.81874	0.0162962	0.513415
ENSSSCG00000004082	0.821565	0.019633	0.567621
RPP25L	0.821574	0.0298961	0.675231
ENSSSCG00000013900	0.821766	0.0162155	0.513415
DYRK1B	0.822491	0.00474343	0.285642
PLXNA2	0.822974	0.00110796	0.146147
CACNG6	0.822977	0.0353951	0.725256
PAK1	0.823224	0.00408026	0.269716
FAM78A	0.823444	0.00330121	0.243126
CDC42EP1	0.823883	0.0334872	0.712985
BLOC1S1	0.824216	0.042521	0.775286
SLC20A2	0.825508	0.0242029	0.61609
EMP2	0.825644	0.000842864	0.119587
MYOG	0.825754	0.00594303	0.322057
CACNB1	0.826415	0.000607389	0.11484
PLEKHO2	0.826629	0.0097071	0.401703
PCDH12	0.826664	0.0230336	0.607656
PBXIP1	0.827279	0.00170165	0.169004
AFAP1L2	0.827281	0.0240987	0.61609
ENSSSCG00000000959	0.827347	0.0299241	0.675231
TXLNB	0.827812	0.0063164	0.331022
FAM117A	0.828078	0.0363216	0.731806
DLL1	0.828416	0.028877	0.663664
PNPLA7	0.830651	0.0217136	0.592264
SGCG	0.831793	0.00429903	0.274709
ECHDC2	0.832352	0.0205268	0.580526
NFIC	0.832485	0.0236394	0.610843
RANBP10	0.833105	0.00418868	0.26993
ENSSSCG00000012746	0.833232	0.00984362	0.404547
TTC7A	0.833521	0.0441762	0.77614
HES1	0.833538	0.0141618	0.488284
PTPN4	0.835247	0.0347706	0.723856
MMP23B	0.835496	0.00709676	0.344538
PCYT2	0.835758	0.0389979	0.75913
ENSSSCG00000007264	0.836438	0.0415301	0.775286
CAPN3	0.83672	0.00576347	0.322057
ENSSSCG00000035570	0.83674	0.0077384	0.357959
HLCS	0.836908	0.0200679	0.577073
CDKN1A	0.836936	0.0257812	0.62957
SERTAD3	0.837132	0.0450687	0.782056
TNIP1	0.837524	0.0105275	0.419212
HADH	0.83875	0.0203403	0.578866
CALCOCO2	0.838821	0.00261906	0.215708
TP53I11	0.838878	0.0237333	0.610843
MAMSTR	0.839958	0.0355031	0.725708
ALS2CL	0.840271	0.0393758	0.76193
ATP6V0A1	0.840761	0.0147891	0.4954
TMOD1	0.841735	0.00164135	0.166356
SGCA	0.842032	0.0407796	0.770394
ENSSSCG00000010104	0.843242	0.0319088	0.692478
SLC2A4RG	0.843278	0.0110369	0.429583
ADAM19	0.84332	0.0353929	0.725256
SH3GLB1	0.843734	0.00677493	0.343507
IGFBP7	0.844096	0.0394413	0.76193
MYPN	0.84424	0.0190031	0.561905
ENSSSCG00000004307	0.844428	0.0457378	0.787998
VPS37B	0.844534	0.0485769	0.808849
ITGB1BP2	0.844786	0.0453058	0.785363
CCDC6	0.844826	0.0350651	0.724017
XRCC6	0.845214	0.0201679	0.578125
INPPL1	0.846405	0.00240518	0.203578
CCDC32	0.846747	0.0294081	0.668272
SEMA6B	0.847105	0.0439668	0.775286
ENSSSCG00000006581	0.847395	0.0113399	0.437619
DELE1	0.847415	0.0262624	0.631776
ENSSSCG00000024791	0.848253	0.0243914	0.616504
PALMD	0.849551	0.0330923	0.705467
SCN4A	0.849678	0.0309149	0.681419
TMEM185A	0.849773	0.0292447	0.667253
GJA4	0.850011	0.0351439	0.724017
ENSSSCG00000000500	0.850687	0.0341835	0.720619
DZIP1	0.85093	0.0406135	0.770394
IFFO1	0.851371	0.0124117	0.457553
C6orf106	0.85229	0.0195362	0.566905
ELMOD3	0.852485	0.0479687	0.807492
DUSP27	0.854246	0.0430194	0.775286
SETD7	0.854339	0.00670742	0.343176
PAX7	0.854401	0.0203631	0.578866
STAT5B	0.854901	0.0231883	0.60931
MLH3	0.855478	0.018658	0.556576
TDRD7	0.856063	0.0396367	0.7636
CLEC14A	0.857295	0.0145882	0.493405
TSPAN3	0.858804	0.02465	0.616911
SEMA6C	0.859141	0.0141552	0.488284
ENSSSCG00000037849	0.859285	0.0415575	0.775286
SOX8	0.859362	0.0423798	0.775286
CTSH	0.859662	0.0344287	0.723856
ENSSSCG00000004729	0.861489	0.0272029	0.643333
ITIH5	0.861553	0.0264087	0.631776
SUMO3	0.862417	0.0496388	0.818459
MAN2A2	0.863872	0.0456252	0.787998
TFEB	0.86622	0.0428767	0.775286
ULK1	0.868625	0.0468711	0.798315
SNF8	0.869357	0.0247597	0.616911
ZBTB5	0.869814	0.0441697	0.77614
FUCA1	0.86996	0.03608	0.731197
MAVS	0.870726	0.0287686	0.663266
ATP13A2	0.871811	0.0500072	0.820526
HMGN3	0.872742	0.0259181	0.630549
DAG1	0.874182	0.0152217	0.50196
LRP4	0.874199	0.04364	0.775286
ENSSSCG00000005982	0.874297	0.0262737	0.631776
GNG11	0.876527	0.0327335	0.701919
MAP3K14	0.879828	0.0262209	0.631776
ZC3H11A	0.880084	0.0325926	0.701919
DCAF6	0.881787	0.0282205	0.654228
RAB5C	0.883073	0.0430344	0.775286
PFN1	0.88531	0.0362093	0.731197
TOM1	0.886574	0.0429094	0.775286
NOTCH3	0.886728	0.0450524	0.782056
ENSSSCG00000004207	0.889283	0.0192274	0.565606
CDC45	0.890459	0.0468892	0.798315
THRA	0.8919	0.0328375	0.701919
SIX1	0.892611	0.0400026	0.767177
MPRIP	0.895874	0.046381	0.793292
LMNA	0.902707	0.0479954	0.807492

## Sheet: Supplementary Table 6
Suppl. Table 6: List of biological pathways (obtained with Ingenuity Pathway Analyses and grouped by functional category) that were over-represented (P<0.01) among genes differentially expressed (obtained by RNA sequencing) in foetal muscle between IUGR and NW littermates (See Materials and Methods for details)
Functional categories	-log (p-value)	Ratio	z-score	Genes
Development
FGF Signaling	2.97	0.119	2.53	AKT3,CREB3L3,CREB5,FGF1,FGF6,FGFR2,FGFR3,HGF,MAP3K1,MAPK12
Estrogen Receptor Signaling	2.25	0.0671	-0.426	ADCY5,AGT,AKT3,CACNA1S,CDKN1A,CREB3L3,CREB5,FOXA1,GNG11,HES1,LEPR,MMP19,MMP23B,MMP28,MPRIP,MYL3,MYLPF,PAK1,PDGFC,PPP1R12B,SETD7,TRIM63
Calcium Signaling	5.05	0.107	-1.069	ATP2A1,CACNA1S,CACNB1,CACNG6,CACNG7,CAMK2A,CASQ1,CHRNA3,CHRNE,CREB3L3,CREB5,GRIA4,ITPR3,MYH8,MYL3,RCAN2,TNNC2,TNNI2,TNNT3,TP63,TPM1,TPM2
nNOS Signaling in Skeletal Muscle Cells	3.15	0.171	NaN	CACNA1S,CACNB1,CACNG6,CACNG7,CAPN3,DAG1,SNTB2
Aryl Hydrocarbon Receptor Signaling	2.15	0.0839	-1.342	AHRR,ALDH18A1,ALDH3B2,ALDH4A1,ALDH5A1,CDKN1A,GSTO2,MGST1,MGST2,NFIC,NFIX,TP73
Actin Cytoskeleton Signaling	3.29	0.0872	0	ACTN3,CD14,CYFIP2,F2,FGD3,FGF1,FGF6,KNG1,LBP,MPRIP,MYH8,MYL3,MYLPF,PAK1,PDGFC,PFN1,PPP1R12B,SSH2,SSH3
Clathrin-mediated Endocytosis Signaling	5.51	0.114	NaN	ALB,AMPH,APOA2,APOB,APOC2,APOC3,APOC4,APOF,APOM,CLU,EPS15,F2,FGF1,FGF6,HIP1R,PDGFC,RAB5C,RBP4,SERPINA1,SH3GLB1,SH3GLB2,TF
Epithelial Adherens Junction Signaling	2.8	0.0921	NaN	ACTN3,AKT3,CDH1,CDH2,DLL1,FER,FGF1,HGF,HNF1A,MYH8,MYL3,NECTIN3,NOTCH3,SORBS1
Semaphorin Neuronal Repulsive Signaling Pathway	2.48	0.0923	-1.155	AKT3,CSPG5,MPRIP,MYL3,MYLPF,PAK1,PLXNA2,PPP1R12B,PRKG1,SEMA4D,SEMA6B,SEMA6C
Axonal Guidance Signaling	2.1	0.0599	NaN	ABLIM2,ACE,ADAM19,ADAMTS16,ADAMTS3,AKT3,FZD5,GLI3,GNG11,HHIP,MMP23B,MMP28,MYL3,MYLPF,NTN4,NTRK2,PAK1,PAPPA2,PDGFC,PFN1,PLXNA2,RHOD,SEMA3B,SEMA4D,SEMA4G,SEMA6B,SEMA6C,SHANK2,SRGAP3
Synaptogenesis Signaling Pathway	2.84	0.0737	0.853	ADCY5,AKT3,CACNB1,CADM1,CAMK2A,CDH1,CDH13,CDH16,CDH2,COMP,CREB3L3,CREB5,DAB1,GRIA4,NECTIN3,NTRK2,PAK1,RAB5C,RASGRP1,RELN,STXBP2,SYNGAP1,THBS1
Tissue Injury
IL-12 Signaling and Production in Macrophages	3.4	0.106	NaN	AKT3,ALB,APOA2,APOB,APOC2,APOC3,APOC4,APOF,APOM,CLU,MAPK12,MST1,RBP4,SERPINA1
LPS/IL-1 Mediated Inhibition of RXR Function	6.55	0.116	-0.302	ABCB11,ABCC2,ACOX2,ALDH18A1,ALDH3B2,ALDH4A1,ALDH5A1,APOC2,APOC4,CD14,CHST13,FABP1,GSTO2,HMGCS1,HS3ST6,HS6ST1,LBP,MAOB,MAP3K1,MGST1,MGST2,NR1H4,NR1I2,SLC10A1,SULT1C2,TRAF2
Production of Nitric Oxide and Reactive Oxygen Species in Macrophages	3.18	0.0904	2.668	AKT3,ALB,APOA2,APOB,APOC2,APOC3,APOC4,APOF,APOM,CLU,MAP3K1,MAP3K14,MAPK12,RBP4,RHOD,RND2,SERPINA1
Coagulation System	17.9	0.543	0.229	A2M,F10,F12,F13B,F2,F5,F9,FGB,FGG,KLKB1,KNG1,PLG,PROC,PROS1,SERPINA1,SERPINA5,SERPINC1,SERPIND1,SERPINF2
Acute Phase Response Signaling	15.3	0.196	0.894	A2M,AGT,AHSG,AKT3,ALB,AMBP,APOA2,APOH,C4BPB,C5,CRABP2,F2,FGB,FGG,HAMP,HNF1A,HPX,HRG,ITIH2,ITIH3,ITIH4,KLKB1,LBP,MAP3K1,MAP3K14,MAPK12,OSMR,PLG,RBP4,SERPINA1,SERPIND1,SERPINF2,TF,TRAF2,TTR
Extrinsic Prothrombin Activation Pathway	10.5	0.625	0	F10,F12,F13B,F2,F5,FGB,FGG,PROC,PROS1,SERPINC1
Intrinsic Prothrombin Activation Pathway	8.67	0.31	2.111	F10,F12,F13B,F2,F5,F9,FGB,FGG,KLKB1,KNG1,PROC,PROS1,SERPINC1
Antioxidant Action of Vitamin C	2.62	0.101	0.447	GSTO2,MAPK12,PLA2G12B,PLD5,PNPLA3,SLC23A1,SLC2A2,SLC2A4,SLC2A5,STAT5A,STAT5B
Xenobiotic Metabolism PXR Signaling Pathway	2.27	0.0781	1.807	ABCC2,ALDH18A1,ALDH3B2,ALDH4A1,ALDH5A1,CAMK2A,CHST13,GSTO2,HS3ST6,HS6ST1,MAOB,MGST1,MGST2,NR1I2,SULT1C2
Glutathione-mediated Detoxification	2.22	0.156	2.236	ANPEP,GGH,GSTO2,MGST1,MGST2
Metabolism
AMPK Signaling	4.3	0.0981	-0.775	ADRA1B,AK1,AK4,AKT3,CDKN1A,CHRNA3,CHRNE,CKM,CREB3L3,CREB5,EEF2K,FASN,GYS2,HMGCR,HNF4A,IRS2,MAPK12,PFKFB1,PFKM,SLC2A4,ULK1
FXR/RXR Activation	27	0.325	NaN	A1BG,ABCB11,ABCC2,AGT,AHSG,AKT3,ALB,AMBP,APOA2,APOB,APOC2,APOC3,APOC4,APOF,APOH,APOM,CLU,FASN,FBP1,FETUB,FOXA1,G6PC,GC,HNF1A,HNF4A,HPX,KNG1,MAPK12,MLXIPL,MTTP,NR1I2,RBP4,SERPINA1,SERPINF2,SLC10A1,SLC22A7,TF,TTR,VTN
LXR/RXR Activation	18.1	0.264	4.426	A1BG,AGT,AHSG,ALB,AMBP,APOA2,APOB,APOC2,APOC3,APOC4,APOF,APOH,APOM,CD14,CLU,CYP51A1,FASN,GC,HADH,HMGCR,HPX,ITIH4,KNG1,LBP,MLXIPL,NR1H4,RBP4,SERPINA1,SERPINF2,TF,TTR,VTN
TR/RXR Activation	3.57	0.131	NaN	AKT3,ATP2A1,BCL3,DIO1,F10,FASN,G6PC,RCAN2,THRA,THRSP,UCP3
VDR/RXR Activation	3.22	0.128	0.447	CD14,CDKN1A,COL13A1,GADD45A,HES1,HSD17B2,IGFBP1,IGFBP5,S100G,SEMA3B
Gluconeogenesis I	4.48	0.269	-0.378	ALDOB,ENO2,ENO3,FBP1,GAPDH,PGAM2,PGK1
Glycolysis I	6.65	0.346	-1	ALDOB,ENO2,ENO3,FBP1,GAPDH,PFKM,PGAM2,PGK1,TPI1
Superpathway of Cholesterol Biosynthesis	5.13	0.276	2.828	CYP51A1,DHCR24,HMGCR,HMGCS1,HSD17B7,LSS,MSMO1,SQLE
Zymosterol Biosynthesis	3.03	0.5	NaN	CYP51A1,HSD17B7,MSMO1
White Adipose Tissue Browning Pathway	2.99	0.101	0.277	ADCY5,CACNA1S,CACNB1,CACNG6,CACNG7,CREB3L3,CREB5,FGFR2,FGFR3,KLB,MAPK12,PRKG1,THRA
Tryptophan Degradation to 2-amino-3-carboxymuconate Semialdehyde	4.58	0.667	2	AFMID,HAAO,KYNU,TDO2
Methionine Salvage II (Mammalian)	4.29	1	NaN	BHMT,BHMT2,MTR
Histidine Degradation III	3.93	0.5	2	AMDHD1,FTCD,HAL,UROC1
Tyrosine Degradation I	3.32	0.6	NaN	FAH,HGD,TAT
Superpathway of Citrulline Metabolism	5.02	0.4	2.449	ALDH18A1,ARG1,CPS1,GLS2,OTC,PRODH2
Glycine Betaine Degradation	4.83	0.5	2.236	BHMT,BHMT2,DMGDH,PIPOX,SARDH
NAD biosynthesis II (from tryptophan)	3.14	0.333	2	AFMID,HAAO,KYNU,TDO2
Urea Cycle	3.03	0.5	NaN	ARG1,CPS1,OTC
Tryptophan Degradation III (Eukaryotic)	2.88	0.217	1.342	AFMID,HAAO,HADH,KYNU,TDO2
Proline Degradation	2.4	0.667	NaN	ALDH4A1,PRODH2
Arginine Degradation I (Arginase Pathway)	2.11	0.5	NaN	ALDH4A1,ARG1
Iron homeostasis signaling pathway	2.75	0.0949	NaN	ATP6V0A1,ATP6V1B1,CREB3L3,HAMP,HPX,SKP2,SLC40A1,STAT5A,STAT5B,STEAP3,TF,TFR2,TMPRSS6
Disease
Type II Diabetes Mellitus Signaling	2.18	0.0845	0	AKT3,CACNA1S,CACNB1,CACNG6,CACNG7,IRS2,MAP3K1,MAP3K14,MAPK12,SLC2A2,SLC2A4,TRAF2
Hepatic Fibrosis / Hepatic Stellate Cell Activation	2.39	0.0806	NaN	A2M,AGT,CD14,COL13A1,COL15A1,FGF1,FGFR2,HGF,IGFBP5,LAMA1,LBP,LEPR,MYH8,MYL3,PDGFC
Atherosclerosis Signaling	4.13	0.118	NaN	ALB,APOA2,APOB,APOC2,APOC3,APOC4,APOF,APOM,CLU,PDGFC,PLA2G12B,PNPLA3,RBP4,SERPINA1,TNFRSF12A
Maturity Onset Diabetes of Young (MODY) Signaling	9.56	0.271	NaN	ALDOB,APOA2,APOB,APOC2,APOC3,APOC4,APOF,APOH,APOM,CACNA1S,FABP1,GAPDH,HNF1A,HNF1B,HNF4A,SLC2A2
Hepatic Cholestasis	2.82	0.0865	NaN	ABCB11,ABCC2,ADCY5,CD14,GCG,GCGR,HNF1A,HNF4A,LBP,MAP3K14,MAPK12,NR1H4,NR1I2,SLC10A1,SLC22A7,TRAF2
