# Supplementary material for: KLB dysregulation mediates disrupted muscle development in intrauterine growth restriction
Source: J Physiol. 2022 Feb 17;600(7):1771–90. doi: 10.1113/JP281647 (PMC9303651; doi:10.1113/JP281647)
Supplement: Supplementary file 3 — Statistical Summary Document [file TJP-600-1771-s001.xlsx]

## Sheet: Statistical Summary Table
Statistical Summary Document
Manuscript Title:	KLB dysregulation mediates disrupted muscle development in intrauterine growth restriction
Authors:	Yennifer Cortes-Araya, Claire Stenhouse#, Mazdak Salavati, Susan O. Dan-Jumbo, William Ho, Cheryl J. Ashworth, Emily Clark, Cristina L. Esteves, F. Xavier Donadeu*.
Animal model used, if applicable:	Pig
Underlying hypothesis:	β-Klotho (KLB), a Fibroblast Growth Factor 21 (FGF21) co-receptor that was up-regulated in IUGR littermates, mediates at least some of the deleterious effects of IUGR on muscle development.
Definitions of ‘n’:	pig fetuses (tissues/cells from)
Statistical summary table:
Experimental question number	Finding/ conclusion	Experimental location/variable	Mean value	Standard Deviation	n	Exact P value	Figure/table in which data are presented	Units	Data comparisons	Statistical test	Any other experimental factors	Comments
Multiple tests of the same question are shown in different rows		e.g. cortex vs cerebellum or genotype	(or other summary statistic)	(SD)	(value)	If P is considered significant against a stated confidence limit, authors may indicate this in bold.The exact value must be stated unless P is less than 0.0001, in which case < is permitted.			e.g. WT vs KO		e.g. subjects’ age or sex	e.g. observation
1. Fibre diameter in NW vs IUGR	Smaller diameter in IUGR fetuses	muscle	15.4	3.3	4	0.003	1	um	nW vs IUGR	paired t-test	litter
2. Fibre density in NW vs IUGR	Higher density in IUGR fetuses	muscle	7.2	1.03	4	0.001	1	fibres/mm	nW vs IUGR	paired t-test	litter
3. KLB expression in NW vs IUGR	Higher KLB protein in IUGR	muscle	19.7493	14.954	3	0.04	5	Arbitrary	nW vs IUGR	paired t-test	litter
	Higher KLB mRNA in IUGR	muscle	152.845	120.327	5	0.004	5	Arbitrary	nW vs IUGR	paired t-test	litter
4. Myogenicity NW vs IUGR MPCs	Lower fusion index IUGR MPCs	muscle cells	13.3396	9.73307	4	0.02	6	%	nW vs IUGR	paired t-test	litter
	Lower MHC3 in IUGR MPCs	muscle cells	32.3606	34.3846	4	Group: 0.01	6	Arbitrary	nW vs IUGR	2-way ANOVA	litter
	Lower MYOG in IUGR MPCs	muscle cells	60.7041	57.5183	4		6	Arbitrary	nW vs IUGR	2-way ANOVA	litter
	Lower mTOR activation in IUGR MPCs	muscle cells	0.533333	0.214818	3	0.09	6	Arbitrary	nW vs IUGR	paired t-test	litter
	Lower S6K1 activation in IUGR MPCs	muscle cells	0.745	0.0801873	3	0.08	6	Arbitrary	nW vs IUGR	paired t-test	litter
5. Effects of KLB knockdown on myogenicity of MPCs	KLB siRNA downregulates KLB in MPCs	muscle cells	7.54243	9.25063	5	Group: 0.002, Day: 0.006	7	Arbitrary	siRNA vs control	2-way ANOVA	litter
	Lower KLB protein in siRNA-transfected cells	muscle cells	7.59195	3.82669	4	0.05	7	Arbitrary	siRNA vs control	paired t-test	litter
	Lower fusion index in siRNA-transfected cells	muscle cells	17.1572	11.7433	4	0.02	7	Arbitrary	siRNA vs control	paired t-test	litter
	Lower MHC3 mRNA in siRNA-transfected cells	muscle cells	6.34623	3.24298	5	0.007	7	Arbitrary	siRNA vs control	paired t-test	litter
	Lower MYOG mRNA in siRNA-transfected cells	muscle cells	4.41618	17.6237	5	0.02	7	Arbitrary	siRNA vs control	paired t-test	litter
	Lower mTOR activation in siRNA-transfected cells	muscle cells	0.455713	0.23381	4	0.08	7	Arbitrary	siRNA vs control	paired t-test	litter
	Lower S6K1 activation in siRNA-transfected cells	muscle cells	0.841616	0.51598	4	0.04	7	Arbitrary	siRNA vs control	paired t-test	litter
6. Effects of FGF21 treatment on myogenic capacity of porcine MPCs	Higher FGF21 concentrations in IUGR plasma	plasma	188.672	109.001	5	0.02		ng/ml	Different FGF21 doses	One-way ANOVA	litter
	No differences in FGF19 concentrations between IUGR and NW plasma	plasma	2021.88	2946.44	5	0.0001		ng/ml	Different FGF21 doses	One-way ANOVA	litter
	FGF21 reduces fusion index	muscle cells	15.9455	5.41675	5	0.001		Arbitrary	Different FGF21 doses	One-way ANOVA	litter
	FGF21 reduces MHC expression	muscle cells	0.727243	0.522713	5	0.02		Arbitrary	Different FGF21 doses	One-way ANOVA	litter
	FGF21 reduces MYOG expression	muscle cells	0.914366	0.501171	5	0.08		Arbitrary	Different FGF21 doses	One-way ANOVA	litter
	FGF21 reduces mTOR activation	muscle cells	1.0515	0.924038	5	0.1		Arbitrary	Different FGF21 doses	One-way ANOVA	litter
	FGF21 reduces S6K1 activation	muscle cells	0.565294	0.303881	5	0.04		Arbitrary	Different FGF21 doses	One-way ANOVA	litter
	FGF21 increases KLB mRNA levels	muscle cells	15.9296	31.5829	5	0.09		Arbitrary	Different FGF21 doses	One-way ANOVA	litter
7. Effects of FGF21 treatment on myogenic capacity of human MPCs	FGF21 reduces fusion index	muscle cells	44.7146	12.7664	3	0.04		Arbitrary	Different FGF21 doses	One-way ANOVA	subject
	FGF21 reduces MHC expression	muscle cells	1.11857	0.72966	3	0.6		Arbitrary	Different FGF21 doses	One-way ANOVA	subject
	FGF21 reduces MYOG expression	muscle cells	0.843743	0.65203	3	0.007		Arbitrary	Different FGF21 doses	One-way ANOVA	subject
	FGF21 reduces mTOR activation	muscle cells	0.893333	0.318186	3	0.1		Arbitrary	Different FGF21 doses	One-way ANOVA	subject
	FGF21 reduces S6K1 activation	muscle cells	1.00917	0.337436	3	0.009		Arbitrary	Different FGF21 doses	One-way ANOVA	subject
	FGF21 increases KLB mRNA levels	muscle cells	10.0092	11.5679	3	0.0001		Arbitrary	Different FGF21 doses	One-way ANOVA	subject
